# Supplementary material for: Mosquito species (Diptera, Culicidae) in three ecosystems from the Colombian Andes: identification through DNA barcoding and adult morphology
Source: Zookeys. 2015 Jul 15;(513):39–64. doi: 10.3897/zookeys.513.9561 (PMC4524277; doi:10.3897/zookeys.513.9561)
Supplement: Supplementary material 6 — NJ tree based on 1,292 sequences of Neotropical mosquitoes [file zookeys-513-039-s006.tre]

#NEXUS
begin taxa;
	dimensions ntax=1292;
	taxlabels
	0831Ochlerotatus_sp[&description="0831Ochlerotatus_sp"]
	16Trichoprosopon_digitatum[&description="16Trichoprosopon_digitatum"]
	29Culex_sp[&description="29Culex_sp"]
	2Uranotaenia_calosomata[&description="2Uranotaenia_calosomata"]
	30Anopheles_neomaculipalpus[&description="30Anopheles_neomaculipalpus"]
	463Anopheles_nuneztovari[&description="463Anopheles_nuneztovari"]
	465Anopheles_oswaldoiB[&description="465Anopheles_oswaldoiB"]
	466Anopheles_nuneztovari[&description="466Anopheles_nuneztovari"]
	479Mansonia_pseudotitillans[&description="479Mansonia_pseudotitillans"]
	481Ochlerotatus_serratus[&description="481Ochlerotatus_serratus"]
	489Trichoprosopon_digitatum[&description="489Trichoprosopon_digitatum"]
	490Trichoprosopon_digitatum[&description="490Trichoprosopon_digitatum"]
	505Culex_sp[&description="505Culex_sp"]
	512Culex_nigripalpus2[&description="512Culex_nigripalpus2"]
	513Culex_nigripalpus1[&description="513Culex_nigripalpus1"]
	531Psorophora_ferox[&description="531Psorophora_ferox"]
	535Ochlerotatus_scapularis[&description="535Ochlerotatus_scapularis"]
	539Ochlerotatus_scapularis[&description="539Ochlerotatus_scapularis"]
	557Aedes_sp[&description="557Aedes_sp"]
	573Psorophora_ferox[&description="573Psorophora_ferox"]
	574Isostomyia_espini[&description="574Isostomyia_espini"]
	575Johnbelkinia_leucopus[&description="575Johnbelkinia_leucopus"]
	587Psorophora_saeva[&description="587Psorophora_saeva"]
	594Psorophora_ferox[&description="594Psorophora_ferox"]
	601Coquillettidia_venezuelensis[&description="601Coquillettidia_venezuelensis"]
	602Coquillettidia_venezuelensis[&description="602Coquillettidia_venezuelensis"]
	604Ochlerotatus_scapularis[&description="604Ochlerotatus_scapularis"]
	607Coquillettidia_venezuelensis[&description="607Coquillettidia_venezuelensis"]
	671Culex_nigripalpus[&description="671Culex_nigripalpus"]
	677Culex_nigripalpus[&description="677Culex_nigripalpus"]
	678Culex_nigriplapus2[&description="678Culex_nigriplapus2"]
	696Culex_nigripalpus1[&description="696Culex_nigripalpus1"]
	6Culex_sp[&description="6Culex_sp"]
	705Culex_nigripalpus[&description="705Culex_nigripalpus"]
	756Tricoprosopon_digitatum[&description="756Tricoprosopon_digitatum"]
	758Trichoprosopon_compresum[&description="758Trichoprosopon_compresum"]
	7Culex_nigripalpus[&description="7Culex_nigripalpus"]
	829Culex_declarator[&description="829Culex_declarator"]
	854Johnbelkinia_leucopus[&description="854Johnbelkinia_leucopus"]
	856Culex_nigripalpus[&description="856Culex_nigripalpus"]
	869Culex_quinquefasciatus[&description="869Culex_quinquefasciatus"]
	872Culex_quinquefasciatus[&description="872Culex_quinquefasciatus"]
	876Culex_quinquefasciatus[&description="876Culex_quinquefasciatus"]
	890Uranotaenia_sp[&description="890Uranotaenia_sp"]
	8Ochlerotatus_serratus[&description="8Ochlerotatus_serratus"]
	ACLB004_06_Stegomyia_albopicta[&description="ACLB004_06_Stegomyia_albopicta"]
	ACMC003_04_Sabethes_cynaeus[&description="ACMC003_04_Sabethes_cynaeus"]
	ACMC007_04_Stegomyia_aegypti[&description="ACMC007_04_Stegomyia_aegypti"]
	ACMC033_04_Aedimorphus_vexans[&description="ACMC033_04_Aedimorphus_vexans"]
	ACMC051_04_Culex_restuans[&description="ACMC051_04_Culex_restuans"]
	ACMC053_04_Aedomorphus_vexans[&description="ACMC053_04_Aedomorphus_vexans"]
	ACMC061_04_Anopheles_quadrimaculatus[&description="ACMC061_04_Anopheles_quadrimaculatus"]
	ACMC062_04_Anopheles_quadrimaculatus[&description="ACMC062_04_Anopheles_quadrimaculatus"]
	ACMC076_04_Uranotaenia_sapphirina[&description="ACMC076_04_Uranotaenia_sapphirina"]
	ACMC080_04_Uranotaenia_sapphirina[&description="ACMC080_04_Uranotaenia_sapphirina"]
	ACMC097_04_Anopheles_quadrimaculatus[&description="ACMC097_04_Anopheles_quadrimaculatus"]
	ACMC098_04_Anopheles_quadrimaculatus[&description="ACMC098_04_Anopheles_quadrimaculatus"]
	ACMC104_04_Aedimorphus_vexans[&description="ACMC104_04_Aedimorphus_vexans"]
	ACMC106_04_Culex_restuans[&description="ACMC106_04_Culex_restuans"]
	ACMC118_04_Anopheles_quadrimaculatus[&description="ACMC118_04_Anopheles_quadrimaculatus"]
	ACMC134_04_Anopheles_quadrimaculatus[&description="ACMC134_04_Anopheles_quadrimaculatus"]
	ACMC174_04_Anopheles_quadrimaculatus[&description="ACMC174_04_Anopheles_quadrimaculatus"]
	ACMC175_04_Anopheles_quadrimaculatus[&description="ACMC175_04_Anopheles_quadrimaculatus"]
	ACMC176_04_Anopheles_quadrimaculatus[&description="ACMC176_04_Anopheles_quadrimaculatus"]
	ACMC178_04_Anopheles_quadrimaculatus[&description="ACMC178_04_Anopheles_quadrimaculatus"]
	ACMC198_04_Aedomorphus_vexans[&description="ACMC198_04_Aedomorphus_vexans"]
	ACMC221_04_Aedomorphus_vexans[&description="ACMC221_04_Aedomorphus_vexans"]
	ACMC243_04_Uranotaenia_spphirina[&description="ACMC243_04_Uranotaenia_spphirina"]
	ACMC244_04_Anopheles_quadrimaculatus[&description="ACMC244_04_Anopheles_quadrimaculatus"]
	ACMC245_04_Culex_restuans[&description="ACMC245_04_Culex_restuans"]
	ACMC246_04_Culex_restuans[&description="ACMC246_04_Culex_restuans"]
	ACMC247_04_Culex_restuans[&description="ACMC247_04_Culex_restuans"]
	ACMC248_04_Culex_restuans[&description="ACMC248_04_Culex_restuans"]
	ACMC249_04_Culex_restuans[&description="ACMC249_04_Culex_restuans"]
	ACMC250_04_Culex_restuans[&description="ACMC250_04_Culex_restuans"]
	ACMC251_04_Culex_restuans[&description="ACMC251_04_Culex_restuans"]
	ACMC252_04_Culex_restuans[&description="ACMC252_04_Culex_restuans"]
	ACMC253_04_Culex_restuans[&description="ACMC253_04_Culex_restuans"]
	ACMC254_04_Culex_restuans[&description="ACMC254_04_Culex_restuans"]
	ACMC262_04_Ochlerotatus_sollicitans[&description="ACMC262_04_Ochlerotatus_sollicitans"]
	ACMC263_04_Ochlerotatus_sollicitans[&description="ACMC263_04_Ochlerotatus_sollicitans"]
	ACMC264_04_Ochlerotatus_sollicitans[&description="ACMC264_04_Ochlerotatus_sollicitans"]
	ACMC271_04_Uranotaenia_sapphirina[&description="ACMC271_04_Uranotaenia_sapphirina"]
	ACMC272_04_Uranotaenia_sapphirina[&description="ACMC272_04_Uranotaenia_sapphirina"]
	ACMC276_04_Aedimorphus_vexans[&description="ACMC276_04_Aedimorphus_vexans"]
	ACMC277_04_Aedimorphus_vexans[&description="ACMC277_04_Aedimorphus_vexans"]
	ACMC288_04_Aedimorphus_vexans[&description="ACMC288_04_Aedimorphus_vexans"]
	ACMC289_04_Aedimorphus_vexans[&description="ACMC289_04_Aedimorphus_vexans"]
	ACMC290_04_Aedimorphus_vexans[&description="ACMC290_04_Aedimorphus_vexans"]
	ACMC300_04_Anopheles_quadrimaculatus[&description="ACMC300_04_Anopheles_quadrimaculatus"]
	AF425849_Toxorhynchites_rutilus[&description="AF425849_Toxorhynchites_rutilus"]
	ALBCO015_13_Anopheles_albitarsis[&description="ALBCO015_13_Anopheles_albitarsis"]
	ALBCO016_13_Anopheles_albitarsis[&description="ALBCO016_13_Anopheles_albitarsis"]
	ALBCO017_13_Anopheles_albitarsis[&description="ALBCO017_13_Anopheles_albitarsis"]
	ALBCO018_13_Anopheles_albitarsis[&description="ALBCO018_13_Anopheles_albitarsis"]
	ALBCO019_13_Anopheles_albitarsis[&description="ALBCO019_13_Anopheles_albitarsis"]
	ALBCO020_13_Anopheles_albitarsis[&description="ALBCO020_13_Anopheles_albitarsis"]
	ALBCO021_13_Anopheles_albitarsis[&description="ALBCO021_13_Anopheles_albitarsis"]
	ALBCO022_13_Anopheles_albitarsis[&description="ALBCO022_13_Anopheles_albitarsis"]
	ALBCO023_13_Anopheles_albitarsis[&description="ALBCO023_13_Anopheles_albitarsis"]
	ALBCO024_13_Anopheles_albitarsis[&description="ALBCO024_13_Anopheles_albitarsis"]
	ALBCO025_13_Anopheles_albitarsis[&description="ALBCO025_13_Anopheles_albitarsis"]
	ALBCO026_13_Anopheles_albitarsis[&description="ALBCO026_13_Anopheles_albitarsis"]
	ALBCO028_13_Anopheles_albitarsis[&description="ALBCO028_13_Anopheles_albitarsis"]
	ALBCO029_13_Anopheles_albitarsis[&description="ALBCO029_13_Anopheles_albitarsis"]
	ALBCO030_13_Anopheles_albitarsis[&description="ALBCO030_13_Anopheles_albitarsis"]
	ALBCO031_13_Anopheles_albitarsis[&description="ALBCO031_13_Anopheles_albitarsis"]
	ALBCO032_13_Anopheles_albitarsis[&description="ALBCO032_13_Anopheles_albitarsis"]
	ALBCO033_13_Anopheles_albitarsis[&description="ALBCO033_13_Anopheles_albitarsis"]
	ALBCO034_13_Anopheles_albitarsis[&description="ALBCO034_13_Anopheles_albitarsis"]
	ALBCO035_13_Anopheles_albitarsis[&description="ALBCO035_13_Anopheles_albitarsis"]
	ALBCO036_13_Anopheles_albitarsis[&description="ALBCO036_13_Anopheles_albitarsis"]
	ALBCO037_13_Anopheles_albitarsis[&description="ALBCO037_13_Anopheles_albitarsis"]
	ALBCO038_13_Anopheles_albitarsis[&description="ALBCO038_13_Anopheles_albitarsis"]
	ALBCO039_13_Anopheles_albitarsis[&description="ALBCO039_13_Anopheles_albitarsis"]
	ALBCO040_13_Anopheles_albitarsis[&description="ALBCO040_13_Anopheles_albitarsis"]
	ALBCO041_13_Anopheles_albitarsis[&description="ALBCO041_13_Anopheles_albitarsis"]
	ALBCO042_13_Anopheles_albitarsis[&description="ALBCO042_13_Anopheles_albitarsis"]
	ALBCO043_13_Anopheles_albitarsis[&description="ALBCO043_13_Anopheles_albitarsis"]
	ALBCO044_13_Anopheles_albitarsis[&description="ALBCO044_13_Anopheles_albitarsis"]
	ALBCO045_13_Anopheles_albitarsis[&description="ALBCO045_13_Anopheles_albitarsis"]
	ALBCO046_13_Anopheles_albitarsis[&description="ALBCO046_13_Anopheles_albitarsis"]
	ALBCO047_13_Anopheles_albitarsis[&description="ALBCO047_13_Anopheles_albitarsis"]
	ALBCO048_13_Anopheles_albitarsis[&description="ALBCO048_13_Anopheles_albitarsis"]
	ALBCO049_13_Anopheles_albitarsis[&description="ALBCO049_13_Anopheles_albitarsis"]
	ALBCO050_13_Anopheles_albitarsis[&description="ALBCO050_13_Anopheles_albitarsis"]
	ALBCO053_13_Anopheles_albitarsis[&description="ALBCO053_13_Anopheles_albitarsis"]
	ALBCO054_13_Anopheles_albitarsis[&description="ALBCO054_13_Anopheles_albitarsis"]
	ALBCO055_13_Anopheles_albitarsis[&description="ALBCO055_13_Anopheles_albitarsis"]
	ALBCO056_13_Anopheles_albitarsis[&description="ALBCO056_13_Anopheles_albitarsis"]
	AY917200_Ortopodomyia_anopheloides[&description="AY917200_Ortopodomyia_anopheloides"]
	CFWIH107_10_Cricotopus[&description="CFWIH107_10_Cricotopus"]
	CNPPB139_12_Chironomus[&description="CNPPB139_12_Chironomus"]
	CNPPB1553_12_Culex_restuans[&description="CNPPB1553_12_Culex_restuans"]
	CNPPC1722_12_Aedimorphus_vexans[&description="CNPPC1722_12_Aedimorphus_vexans"]
	CNPPE1804_12_Aedimorphus_vexans[&description="CNPPE1804_12_Aedimorphus_vexans"]
	CNPPE2056_12_Aedimorphus_vexans[&description="CNPPE2056_12_Aedimorphus_vexans"]
	CNPPE2225_12_Aedimorphus_vexans[&description="CNPPE2225_12_Aedimorphus_vexans"]
	CNPPF1245_12_Aedimorphus_vexans[&description="CNPPF1245_12_Aedimorphus_vexans"]
	CNSLJ334_12_Dicrotendipes[&description="CNSLJ334_12_Dicrotendipes"]
	CNSLJ343_12_Tanytarsus[&description="CNSLJ343_12_Tanytarsus"]
	GBANO001_10_Anopheles_strodei[&description="GBANO001_10_Anopheles_strodei"]
	GBANO002_10_Anopheles_strodei[&description="GBANO002_10_Anopheles_strodei"]
	GBANO003_10_Anopheles_strodei[&description="GBANO003_10_Anopheles_strodei"]
	GBANO004_10_Anopheles_strodei[&description="GBANO004_10_Anopheles_strodei"]
	GBANO005_10_Anopheles_strodei[&description="GBANO005_10_Anopheles_strodei"]
	GBANO006_10_Anopheles_strodei[&description="GBANO006_10_Anopheles_strodei"]
	GBANO007_10_Anopheles_strodei[&description="GBANO007_10_Anopheles_strodei"]
	GBANO008_10_Anopheles_strodei[&description="GBANO008_10_Anopheles_strodei"]
	GBANO009_10_Anopheles_strodei[&description="GBANO009_10_Anopheles_strodei"]
	GBANO010_10_Anopheles_strodei[&description="GBANO010_10_Anopheles_strodei"]
	GBANO011_10_Anopheles_strodei[&description="GBANO011_10_Anopheles_strodei"]
	GBANO012_10_Anopheles_strodei[&description="GBANO012_10_Anopheles_strodei"]
	GBANO013_10_Anopheles_albertoi[&description="GBANO013_10_Anopheles_albertoi"]
	GBANO014_10_Anopheles_albertoi[&description="GBANO014_10_Anopheles_albertoi"]
	GBANO015_10_Anopheles_albertoi[&description="GBANO015_10_Anopheles_albertoi"]
	GBANO016_10_Anopheles_arthuri[&description="GBANO016_10_Anopheles_arthuri"]
	GBANO017_10_Anopheles_arthuri[&description="GBANO017_10_Anopheles_arthuri"]
	GBANO018_10_Anopheles_arthuri[&description="GBANO018_10_Anopheles_arthuri"]
	GBANO019_10_Anopheles_arthuri[&description="GBANO019_10_Anopheles_arthuri"]
	GBANO020_10_Anopheles_arthuri[&description="GBANO020_10_Anopheles_arthuri"]
	GBANO021_10_Anopheles_arthuri[&description="GBANO021_10_Anopheles_arthuri"]
	GBANO022_10_Anopheles_strodei[&description="GBANO022_10_Anopheles_strodei"]
	GBANO343_12_Anopheles_janconnae[&description="GBANO343_12_Anopheles_janconnae"]
	GBANO344_12_Anopheles_janconnae[&description="GBANO344_12_Anopheles_janconnae"]
	GBANO345_12_Anopheles_janconnae[&description="GBANO345_12_Anopheles_janconnae"]
	GBANO346_12_Anopheles_janconnae[&description="GBANO346_12_Anopheles_janconnae"]
	GBANO347_12_Anopheles_janconnae[&description="GBANO347_12_Anopheles_janconnae"]
	GBANO348_12_Anopheles_janconnae[&description="GBANO348_12_Anopheles_janconnae"]
	GBANO349_12_Anopheles_janconnae[&description="GBANO349_12_Anopheles_janconnae"]
	GBANO350_12_Anopheles_janconnae[&description="GBANO350_12_Anopheles_janconnae"]
	GBANO351_12_Anopheles_janconnae[&description="GBANO351_12_Anopheles_janconnae"]
	GBANO352_12_Anopheles_janconnae[&description="GBANO352_12_Anopheles_janconnae"]
	GBANO353_12_Anopheles_janconnae[&description="GBANO353_12_Anopheles_janconnae"]
	GBANO354_12_Anopheles_janconnae[&description="GBANO354_12_Anopheles_janconnae"]
	GBANO355_12_Anopheles_janconnae[&description="GBANO355_12_Anopheles_janconnae"]
	GBANO356_12_Anopheles_janconnae[&description="GBANO356_12_Anopheles_janconnae"]
	GBANO444_12_Anopheles_antunesi[&description="GBANO444_12_Anopheles_antunesi"]
	GBANO445_12_Anopheles_antunesi[&description="GBANO445_12_Anopheles_antunesi"]
	GBANO446_12_Anopheles_antunesi[&description="GBANO446_12_Anopheles_antunesi"]
	GBANO447_12_Anopheles_antunesi[&description="GBANO447_12_Anopheles_antunesi"]
	GBANO448_12_Anopheles_antunesi[&description="GBANO448_12_Anopheles_antunesi"]
	GBANO449_12_Anopheles_antunesi[&description="GBANO449_12_Anopheles_antunesi"]
	GBANO450_12_Anopheles_pristinus[&description="GBANO450_12_Anopheles_pristinus"]
	GBANO451_12_Anopheles_antunesi[&description="GBANO451_12_Anopheles_antunesi"]
	GBANO452_12_Anopheles_pristinus[&description="GBANO452_12_Anopheles_pristinus"]
	GBANO453_12_Anopheles_pristinus[&description="GBANO453_12_Anopheles_pristinus"]
	GBANO454_12_Anopheles_pristinus[&description="GBANO454_12_Anopheles_pristinus"]
	GBANO455_12_Anopheles_pristinus[&description="GBANO455_12_Anopheles_pristinus"]
	GBANO456_12_Anopheles_pristinus[&description="GBANO456_12_Anopheles_pristinus"]
	GBANO457_12_Anopheles_pristinus[&description="GBANO457_12_Anopheles_pristinus"]
	GBANO458_12_Anopheles_pristinus[&description="GBANO458_12_Anopheles_pristinus"]
	GBANO459_12_Anopheles_pristinus[&description="GBANO459_12_Anopheles_pristinus"]
	GBANO460_12_Anopheles_pristinus[&description="GBANO460_12_Anopheles_pristinus"]
	GBANO461_12_Anopheles_pristinus[&description="GBANO461_12_Anopheles_pristinus"]
	GBANO463_12_Anopheles_triannulatus[&description="GBANO463_12_Anopheles_triannulatus"]
	GBANO464_12_Anopheles_triannulatus[&description="GBANO464_12_Anopheles_triannulatus"]
	GBANO465_12_Anopheles_triannulatus[&description="GBANO465_12_Anopheles_triannulatus"]
	GBANO466_12_Anopheles_rangeli[&description="GBANO466_12_Anopheles_rangeli"]
	GBANO467_12_Anopheles_rangeli[&description="GBANO467_12_Anopheles_rangeli"]
	GBANO468_12_Anopheles_rangeli[&description="GBANO468_12_Anopheles_rangeli"]
	GBANO469_12_Anopheles_rangeli[&description="GBANO469_12_Anopheles_rangeli"]
	GBANO470_12_Anopheles_rangeli[&description="GBANO470_12_Anopheles_rangeli"]
	GBANO471_12_Anopheles_argyritarsis[&description="GBANO471_12_Anopheles_argyritarsis"]
	GBANO472_12_Anopheles_argyritarsis[&description="GBANO472_12_Anopheles_argyritarsis"]
	GBANO473_12_Anopheles_braziliensis[&description="GBANO473_12_Anopheles_braziliensis"]
	GBANO474_12_Anopheles_braziliensis[&description="GBANO474_12_Anopheles_braziliensis"]
	GBANO475_12_Anopheles_braziliensis[&description="GBANO475_12_Anopheles_braziliensis"]
	GBANO476_12_Anopheles_marajoara[&description="GBANO476_12_Anopheles_marajoara"]
	GBANO477_12_Anopheles_marajoara[&description="GBANO477_12_Anopheles_marajoara"]
	GBANO478_12_Anopheles_marajoara[&description="GBANO478_12_Anopheles_marajoara"]
	GBANO479_12_Anopheles_costai[&description="GBANO479_12_Anopheles_costai"]
	GBANO480_12_Anopheles_costai[&description="GBANO480_12_Anopheles_costai"]
	GBANO481_12_Anopheles_peryassui[&description="GBANO481_12_Anopheles_peryassui"]
	GBANO482_12_Anopheles_darlingi[&description="GBANO482_12_Anopheles_darlingi"]
	GBANO483_12_Anopheles_pseudopunctipennis[&description="GBANO483_12_Anopheles_pseudopunctipennis"]
	GBANO484_12_Anopheles_pseudopunctipennis[&description="GBANO484_12_Anopheles_pseudopunctipennis"]
	GBANO485_12_Anopheles_nimbus[&description="GBANO485_12_Anopheles_nimbus"]
	GBANO602_12_Anopheles_rangeli[&description="GBANO602_12_Anopheles_rangeli"]
	GBANO603_12_Anopheles_oswaldoi[&description="GBANO603_12_Anopheles_oswaldoi"]
	GBANO604_12_Anopheles_dunhami[&description="GBANO604_12_Anopheles_dunhami"]
	GBANO605_12_Anopheles_nuneztovari[&description="GBANO605_12_Anopheles_nuneztovari"]
	GBANO606_12_Anopheles_nuneztovari[&description="GBANO606_12_Anopheles_nuneztovari"]
	GBANO607_12_Anopheles_nuneztovari[&description="GBANO607_12_Anopheles_nuneztovari"]
	GBANO608_12_Anopheles_nuneztovari[&description="GBANO608_12_Anopheles_nuneztovari"]
	GBANO609_12_Anopheles_nuneztovari[&description="GBANO609_12_Anopheles_nuneztovari"]
	GBANO610_12_Anopheles_nuneztovari[&description="GBANO610_12_Anopheles_nuneztovari"]
	GBANO611_12_Anopheles_nuneztovari[&description="GBANO611_12_Anopheles_nuneztovari"]
	GBANO612_12_Anopheles_nuneztovari[&description="GBANO612_12_Anopheles_nuneztovari"]
	GBANO613_12_Anopheles_nuneztovari[&description="GBANO613_12_Anopheles_nuneztovari"]
	GBANO614_12_Anopheles_nuneztovari[&description="GBANO614_12_Anopheles_nuneztovari"]
	GBANO615_12_Anopheles_dunhami[&description="GBANO615_12_Anopheles_dunhami"]
	GBANO616_12_Anopheles_dunhami[&description="GBANO616_12_Anopheles_dunhami"]
	GBANO617_12_Anopheles_dunhami[&description="GBANO617_12_Anopheles_dunhami"]
	GBANO618_12_Anopheles_dunhami[&description="GBANO618_12_Anopheles_dunhami"]
	GBANO619_12_Anopheles_trinkae[&description="GBANO619_12_Anopheles_trinkae"]
	GBANO620_12_Anopheles_trinkae[&description="GBANO620_12_Anopheles_trinkae"]
	GBANO637_12_Anopheles_konderi[&description="GBANO637_12_Anopheles_konderi"]
	GBANO638_12_Anopheles_konderi[&description="GBANO638_12_Anopheles_konderi"]
	GBANO639_12_Anopheles_konderi[&description="GBANO639_12_Anopheles_konderi"]
	GBANO640_12_Anopheles_konderi[&description="GBANO640_12_Anopheles_konderi"]
	GBANO641_12_Anopheles_konderi[&description="GBANO641_12_Anopheles_konderi"]
	GBANO642_12_Anopheles_konderi[&description="GBANO642_12_Anopheles_konderi"]
	GBANO643_12_Anopheles_konderi[&description="GBANO643_12_Anopheles_konderi"]
	GBANO644_12_Anopheles_konderi[&description="GBANO644_12_Anopheles_konderi"]
	GBANO645_12_Anopheles_konderi[&description="GBANO645_12_Anopheles_konderi"]
	GBANO646_12_Anopheles_konderi[&description="GBANO646_12_Anopheles_konderi"]
	GBANO753_12_Anopheles_homunculus[&description="GBANO753_12_Anopheles_homunculus"]
	GBANO754_12_Anopheles_homunculus[&description="GBANO754_12_Anopheles_homunculus"]
	GBANO755_12_Anopheles_homunculus[&description="GBANO755_12_Anopheles_homunculus"]
	GBANO756_12_Anopheles_homunculus[&description="GBANO756_12_Anopheles_homunculus"]
	GBANO757_12_Anopheles_homunculus[&description="GBANO757_12_Anopheles_homunculus"]
	GBANO758_12_Anopheles_homunculus[&description="GBANO758_12_Anopheles_homunculus"]
	GBANO759_12_Anopheles_homunculus[&description="GBANO759_12_Anopheles_homunculus"]
	GBANO760_12_Anopheles_homunculus[&description="GBANO760_12_Anopheles_homunculus"]
	GBANO761_12_Anopheles_homunculus[&description="GBANO761_12_Anopheles_homunculus"]
	GBANO762_12_Anopheles_homunculus[&description="GBANO762_12_Anopheles_homunculus"]
	GBANO767_12_Anopheles_benarrochi[&description="GBANO767_12_Anopheles_benarrochi"]
	GBANO768_12_Anopheles_benarrochi[&description="GBANO768_12_Anopheles_benarrochi"]
	GBANO769_12_Anopheles_benarrochi[&description="GBANO769_12_Anopheles_benarrochi"]
	GBANO770_12_Anopheles_benarrochi[&description="GBANO770_12_Anopheles_benarrochi"]
	GBANO771_12_Anopheles_benarrochi[&description="GBANO771_12_Anopheles_benarrochi"]
	GBANO772_12_Anopheles_benarrochi[&description="GBANO772_12_Anopheles_benarrochi"]
	GBANO773_12_Anopheles_benarrochi[&description="GBANO773_12_Anopheles_benarrochi"]
	GBANO774_12_Anopheles_benarrochi[&description="GBANO774_12_Anopheles_benarrochi"]
	GBANO775_12_Anopheles_benarrochi[&description="GBANO775_12_Anopheles_benarrochi"]
	GBANO776_12_Anopheles_benarrochi[&description="GBANO776_12_Anopheles_benarrochi"]
	GBANO777_12_Anopheles_benarrochi[&description="GBANO777_12_Anopheles_benarrochi"]
	GBANO778_12_Anopheles_benarrochi[&description="GBANO778_12_Anopheles_benarrochi"]
	GBANO779_12_Anopheles_benarrochi[&description="GBANO779_12_Anopheles_benarrochi"]
	GBANO780_12_Anopheles_benarrochi[&description="GBANO780_12_Anopheles_benarrochi"]
	GBANO781_12_Anopheles_triannulatus[&description="GBANO781_12_Anopheles_triannulatus"]
	GBANO782_12_Anopheles_triannulatus[&description="GBANO782_12_Anopheles_triannulatus"]
	GBANO783_12_Anopheles_triannulatus[&description="GBANO783_12_Anopheles_triannulatus"]
	GBANO784_12_Anopheles_albitarsis[&description="GBANO784_12_Anopheles_albitarsis"]
	GBANO785_12_Anopheles_albitarsis[&description="GBANO785_12_Anopheles_albitarsis"]
	GBANO786_12_Anopheles_albitarsis[&description="GBANO786_12_Anopheles_albitarsis"]
	GBANO787_12_Anopheles_rangeli[&description="GBANO787_12_Anopheles_rangeli"]
	GBANO788_12_Anopheles_rangeli[&description="GBANO788_12_Anopheles_rangeli"]
	GBANO789_12_Anopheles_rangeli[&description="GBANO789_12_Anopheles_rangeli"]
	GBANO790_12_Anopheles_rangeli[&description="GBANO790_12_Anopheles_rangeli"]
	GBANO791_12_Anopheles_rangeli[&description="GBANO791_12_Anopheles_rangeli"]
	GBANO792_12_Anopheles_punctimacula[&description="GBANO792_12_Anopheles_punctimacula"]
	GBANO794_12_Anopheles_neomaculipalpus[&description="GBANO794_12_Anopheles_neomaculipalpus"]
	GBANO795_12_Anopheles_neomaculipalpus[&description="GBANO795_12_Anopheles_neomaculipalpus"]
	GBANO796_12_Anopheles_mattogrossensis[&description="GBANO796_12_Anopheles_mattogrossensis"]
	GBANO797_12_Anopheles_costai[&description="GBANO797_12_Anopheles_costai"]
	GBANO798_12_Anopheles_costai[&description="GBANO798_12_Anopheles_costai"]
	GBDCU001_12_Stegomyia_albopicta[&description="GBDCU001_12_Stegomyia_albopicta"]
	GBDCU002_12_Hulecoeteomyia_japonica[&description="GBDCU002_12_Hulecoeteomyia_japonica"]
	GBDCU189_12_Hulecoeteomyia_japonica[&description="GBDCU189_12_Hulecoeteomyia_japonica"]
	GBDCU221_12_Culex_quinquefasciatus[&description="GBDCU221_12_Culex_quinquefasciatus"]
	GBDCU222_12_Culex_quinquefasciatus[&description="GBDCU222_12_Culex_quinquefasciatus"]
	GBDCU223_12_Culex_quinquefasciatus[&description="GBDCU223_12_Culex_quinquefasciatus"]
	GBDCU224_12_Culex_quinquefasciatus[&description="GBDCU224_12_Culex_quinquefasciatus"]
	GBDCU225_12_Culex_quinquefasciatus[&description="GBDCU225_12_Culex_quinquefasciatus"]
	GBDCU226_12_Culex_quinquefasciatus[&description="GBDCU226_12_Culex_quinquefasciatus"]
	GBDCU227_12_Culex_quinquefasciatus[&description="GBDCU227_12_Culex_quinquefasciatus"]
	GBDCU228_12_Culex_quinquefasciatus[&description="GBDCU228_12_Culex_quinquefasciatus"]
	GBDCU236_12_Stegomyia_aegypti[&description="GBDCU236_12_Stegomyia_aegypti"]
	GBDCU237_12_Culex_quinquefasciatus[&description="GBDCU237_12_Culex_quinquefasciatus"]
	GBDCU308_12_Stegomyia_aegypti[&description="GBDCU308_12_Stegomyia_aegypti"]
	GBDCU309_12_Stegomyia_aegypti[&description="GBDCU309_12_Stegomyia_aegypti"]
	GBDCU310_12_Stegomyia_aegypti[&description="GBDCU310_12_Stegomyia_aegypti"]
	GBDCU311_12_Stegomyia_aegypti[&description="GBDCU311_12_Stegomyia_aegypti"]
	GBDCU313_12_Culex_brethesi[&description="GBDCU313_12_Culex_brethesi"]
	GBDCU361_12_Culex_quinquefasciatus[&description="GBDCU361_12_Culex_quinquefasciatus"]
	GBDCU378_12_Stegomyia_albopicta[&description="GBDCU378_12_Stegomyia_albopicta"]
	GBDCU379_12_Stegomyia_albopicta[&description="GBDCU379_12_Stegomyia_albopicta"]
	GBDCU414_12_Stegomyia_albopicta[&description="GBDCU414_12_Stegomyia_albopicta"]
	GBDCU536_12_Stegomyia_albopicta[&description="GBDCU536_12_Stegomyia_albopicta"]
	GBDCU537_12_Stegomyia_albopicta[&description="GBDCU537_12_Stegomyia_albopicta"]
	GBDCU538_12_Stegomyia_albopicta[&description="GBDCU538_12_Stegomyia_albopicta"]
	GBDCU539_12_Stegomyia_albopicta[&description="GBDCU539_12_Stegomyia_albopicta"]
	GBDCU540_12_Stegomyia_albopicta[&description="GBDCU540_12_Stegomyia_albopicta"]
	GBDCU541_12_Stegomyia_albopicta[&description="GBDCU541_12_Stegomyia_albopicta"]
	GBDCU542_12_Stegomyia_albopicta[&description="GBDCU542_12_Stegomyia_albopicta"]
	GBDCU543_12_Stegomyia_albopicta[&description="GBDCU543_12_Stegomyia_albopicta"]
	GBDCU544_12_Stegomyia_albopicta[&description="GBDCU544_12_Stegomyia_albopicta"]
	GBDCU545_12_Stegomyia_albopicta[&description="GBDCU545_12_Stegomyia_albopicta"]
	GBDCU546_12_Stegomyia_albopicta[&description="GBDCU546_12_Stegomyia_albopicta"]
	GBDCU547_12_Stegomyia_albopicta[&description="GBDCU547_12_Stegomyia_albopicta"]
	GBDCU548_12_Stegomyia_albopicta[&description="GBDCU548_12_Stegomyia_albopicta"]
	GBDCU549_12_Stegomyia_albopicta[&description="GBDCU549_12_Stegomyia_albopicta"]
	GBDCU550_12_Stegomyia_albopicta[&description="GBDCU550_12_Stegomyia_albopicta"]
	GBDCU551_12_Stegomyia_albopicta[&description="GBDCU551_12_Stegomyia_albopicta"]
	GBDCU552_12_Stegomyia_albopicta[&description="GBDCU552_12_Stegomyia_albopicta"]
	GBDCU553_12_Stegomyia_albopicta[&description="GBDCU553_12_Stegomyia_albopicta"]
	GBDCU554_12_Stegomyia_albopicta[&description="GBDCU554_12_Stegomyia_albopicta"]
	GBDCU555_12_Stegomyia_albopicta[&description="GBDCU555_12_Stegomyia_albopicta"]
	GBDCU556_12_Stegomyia_albopicta[&description="GBDCU556_12_Stegomyia_albopicta"]
	GBDCU608_12_Stegomyia_albopicta[&description="GBDCU608_12_Stegomyia_albopicta"]
	GBDCU609_12_Hulecoeteomyia_japonica[&description="GBDCU609_12_Hulecoeteomyia_japonica"]
	GBDCU649_12_Culex_quinquefasciatus[&description="GBDCU649_12_Culex_quinquefasciatus"]
	GBDCU650_12_Culex_quinquefasciatus[&description="GBDCU650_12_Culex_quinquefasciatus"]
	GBDCU651_12_Culex_quinquefasciatus[&description="GBDCU651_12_Culex_quinquefasciatus"]
	GBDCU652_12_Culex_quinquefasciatus[&description="GBDCU652_12_Culex_quinquefasciatus"]
	GBDCU653_12_Culex_quinquefasciatus[&description="GBDCU653_12_Culex_quinquefasciatus"]
	GBDCU654_12_Culex_quinquefasciatus[&description="GBDCU654_12_Culex_quinquefasciatus"]
	GBDCU655_12_Culex_quinquefasciatus[&description="GBDCU655_12_Culex_quinquefasciatus"]
	GBDCU672_12_Stegomyia_albopicta[&description="GBDCU672_12_Stegomyia_albopicta"]
	GBDCU673_12_Stegomyia_albopicta[&description="GBDCU673_12_Stegomyia_albopicta"]
	GBDCU674_12_Stegomyia_albopicta[&description="GBDCU674_12_Stegomyia_albopicta"]
	GBDCU675_12_Stegomyia_albopicta[&description="GBDCU675_12_Stegomyia_albopicta"]
	GBDCU676_12_Stegomyia_albopicta[&description="GBDCU676_12_Stegomyia_albopicta"]
	GBDCU677_12_Stegomyia_albopicta[&description="GBDCU677_12_Stegomyia_albopicta"]
	GBDCU678_12_Stegomyia_albopicta[&description="GBDCU678_12_Stegomyia_albopicta"]
	GBDCU679_12_Stegomyia_albopicta[&description="GBDCU679_12_Stegomyia_albopicta"]
	GBDCU680_12_Stegomyia_albopicta[&description="GBDCU680_12_Stegomyia_albopicta"]
	GBDCU681_12_Stegomyia_albopicta[&description="GBDCU681_12_Stegomyia_albopicta"]
	GBDCU682_12_Stegomyia_albopicta[&description="GBDCU682_12_Stegomyia_albopicta"]
	GBDCU683_12_Stegomyia_albopicta[&description="GBDCU683_12_Stegomyia_albopicta"]
	GBDCU684_12_Stegomyia_albopicta[&description="GBDCU684_12_Stegomyia_albopicta"]
	GBDCU685_12_Stegomyia_albopicta[&description="GBDCU685_12_Stegomyia_albopicta"]
	GBDP0799_06_Stegomyia_aegypti[&description="GBDP0799_06_Stegomyia_aegypti"]
	GBDP0800_06_Stegomyia_aegypti[&description="GBDP0800_06_Stegomyia_aegypti"]
	GBDP0801_06_Stegomyia_aegypti[&description="GBDP0801_06_Stegomyia_aegypti"]
	GBDP0802_06_Stegomyia_aegypti[&description="GBDP0802_06_Stegomyia_aegypti"]
	GBDP0803_06_Stegomyia_aegypti[&description="GBDP0803_06_Stegomyia_aegypti"]
	GBDP0804_06_Stegomyia_aegypti[&description="GBDP0804_06_Stegomyia_aegypti"]
	GBDP0805_06_Stegomyia_aegypti[&description="GBDP0805_06_Stegomyia_aegypti"]
	GBDP0806_06_Stegomyia_aegypti[&description="GBDP0806_06_Stegomyia_aegypti"]
	GBDP0808_06_Stegomyia_aegypti[&description="GBDP0808_06_Stegomyia_aegypti"]
	GBDP0809_06_Stegomyia_aegypti[&description="GBDP0809_06_Stegomyia_aegypti"]
	GBDP0811_06_Stegomyia_aegypti[&description="GBDP0811_06_Stegomyia_aegypti"]
	GBDP0812_06_Stegomyia_aegypti[&description="GBDP0812_06_Stegomyia_aegypti"]
	GBDP0813_06_Stegomyia_aegypti[&description="GBDP0813_06_Stegomyia_aegypti"]
	GBDP0814_06_Stegomyia_aegypti[&description="GBDP0814_06_Stegomyia_aegypti"]
	GBDP0815_06_Stegomyia_aegypti[&description="GBDP0815_06_Stegomyia_aegypti"]
	GBDP0817_06_Stegomyia_albopicta[&description="GBDP0817_06_Stegomyia_albopicta"]
	GBDP0818_06_Stegomyia_albopicta[&description="GBDP0818_06_Stegomyia_albopicta"]
	GBDP0819_06_Stegomyia_albopicta[&description="GBDP0819_06_Stegomyia_albopicta"]
	GBDP0820_06_Stegomyia_albopicta[&description="GBDP0820_06_Stegomyia_albopicta"]
	GBDP0821_06_Stegomyia_albopicta[&description="GBDP0821_06_Stegomyia_albopicta"]
	GBDP0822_06_Stegomyia_albopicta[&description="GBDP0822_06_Stegomyia_albopicta"]
	GBDP0823_06_Stegomyia_albopicta[&description="GBDP0823_06_Stegomyia_albopicta"]
	GBDP0824_06_Stegomyia_albopicta[&description="GBDP0824_06_Stegomyia_albopicta"]
	GBDP0825_06_Stegomyia_albopicta[&description="GBDP0825_06_Stegomyia_albopicta"]
	GBDP0826_06_Stegomyia_albopicta[&description="GBDP0826_06_Stegomyia_albopicta"]
	GBDP0827_06_Stegomyia_albopicta[&description="GBDP0827_06_Stegomyia_albopicta"]
	GBDP10706_12_Stegomyia_aegypti[&description="GBDP10706_12_Stegomyia_aegypti"]
	GBDP10707_12_Stegomyia_albopicta[&description="GBDP10707_12_Stegomyia_albopicta"]
	GBDP11984_12_Anopheles_guarani[&description="GBDP11984_12_Anopheles_guarani"]
	GBDP11985_12_Anopheles_guarani[&description="GBDP11985_12_Anopheles_guarani"]
	GBDP11986_12_Anopheles_guarani[&description="GBDP11986_12_Anopheles_guarani"]
	GBDP11987_12_Anopheles_lutzii[&description="GBDP11987_12_Anopheles_lutzii"]
	GBDP11988_12_Anopheles_lutzii[&description="GBDP11988_12_Anopheles_lutzii"]
	GBDP11989_12_Anopheles_lutzii[&description="GBDP11989_12_Anopheles_lutzii"]
	GBDP11990_12_Anopheles_lutzii[&description="GBDP11990_12_Anopheles_lutzii"]
	GBDP11991_12_Anopheles_lutzii[&description="GBDP11991_12_Anopheles_lutzii"]
	GBDP11992_12_Anopheles_lutzii[&description="GBDP11992_12_Anopheles_lutzii"]
	GBDP11993_12_Anopheles_lutzii[&description="GBDP11993_12_Anopheles_lutzii"]
	GBDP11994_12_Anopheles_lutzii[&description="GBDP11994_12_Anopheles_lutzii"]
	GBDP11995_12_Anopheles_lutzii[&description="GBDP11995_12_Anopheles_lutzii"]
	GBDP11996_12_Anopheles_parvus[&description="GBDP11996_12_Anopheles_parvus"]
	GBDP11997_12_Anopheles_parvus[&description="GBDP11997_12_Anopheles_parvus"]
	GBDP11998_12_Anopheles_parvus[&description="GBDP11998_12_Anopheles_parvus"]
	GBDP11999_12_Anopheles_parvus[&description="GBDP11999_12_Anopheles_parvus"]
	GBDP12000_12_Anopheles_parvus[&description="GBDP12000_12_Anopheles_parvus"]
	GBDP12001_12_Anopheles_parvus[&description="GBDP12001_12_Anopheles_parvus"]
	GBDP12002_12_Anopheles_parvus[&description="GBDP12002_12_Anopheles_parvus"]
	GBDP12003_12_Anopheles_parvus[&description="GBDP12003_12_Anopheles_parvus"]
	GBDP12004_12_Anopheles_parvus[&description="GBDP12004_12_Anopheles_parvus"]
	GBDP12005_12_Anopheles_albitarsis[&description="GBDP12005_12_Anopheles_albitarsis"]
	GBDP12006_12_Anopheles_argyritarsis[&description="GBDP12006_12_Anopheles_argyritarsis"]
	GBDP12007_12_Anopheles_argyritarsis[&description="GBDP12007_12_Anopheles_argyritarsis"]
	GBDP12008_12_Anopheles_argyritarsis[&description="GBDP12008_12_Anopheles_argyritarsis"]
	GBDP12009_12_Anopheles_argyritarsis[&description="GBDP12009_12_Anopheles_argyritarsis"]
	GBDP12010_12_Anopheles_argyritarsis[&description="GBDP12010_12_Anopheles_argyritarsis"]
	GBDP12011_12_Anopheles_atacamensis[&description="GBDP12011_12_Anopheles_atacamensis"]
	GBDP12012_12_Anopheles_benarrochi[&description="GBDP12012_12_Anopheles_benarrochi"]
	GBDP12013_12_Anopheles_benarrochi[&description="GBDP12013_12_Anopheles_benarrochi"]
	GBDP12014_12_Anopheles_benarrochi[&description="GBDP12014_12_Anopheles_benarrochi"]
	GBDP12015_12_Anopheles_braziliensis[&description="GBDP12015_12_Anopheles_braziliensis"]
	GBDP12016_12_Anopheles_braziliensis[&description="GBDP12016_12_Anopheles_braziliensis"]
	GBDP12017_12_Anopheles_cruzi[&description="GBDP12017_12_Anopheles_cruzi"]
	GBDP12018_12_Anopheles_darlingi[&description="GBDP12018_12_Anopheles_darlingi"]
	GBDP12019_12_Anopheles_darlingi[&description="GBDP12019_12_Anopheles_darlingi"]
	GBDP12020_12_Anopheles_darlingi[&description="GBDP12020_12_Anopheles_darlingi"]
	GBDP12021_12_Anopheles_deaneorum[&description="GBDP12021_12_Anopheles_deaneorum"]
	GBDP12022_12_Anopheles_deaneorum[&description="GBDP12022_12_Anopheles_deaneorum"]
	GBDP12023_12_Anopheles_dunhami[&description="GBDP12023_12_Anopheles_dunhami"]
	GBDP12024_12_Anopheles_dunhami[&description="GBDP12024_12_Anopheles_dunhami"]
	GBDP12025_12_Anopheles_dunhami[&description="GBDP12025_12_Anopheles_dunhami"]
	GBDP12026_12_Anopheles_evansae[&description="GBDP12026_12_Anopheles_evansae"]
	GBDP12027_12_Anopheles_evansae[&description="GBDP12027_12_Anopheles_evansae"]
	GBDP12028_12_Anopheles_galvaoi[&description="GBDP12028_12_Anopheles_galvaoi"]
	GBDP12029_12_Anopheles_goeldii[&description="GBDP12029_12_Anopheles_goeldii"]
	GBDP12030_12_Anopheles_goeldii[&description="GBDP12030_12_Anopheles_goeldii"]
	GBDP12031_12_Anopheles_goeldii[&description="GBDP12031_12_Anopheles_goeldii"]
	GBDP12032_12_Anopheles_goeldii[&description="GBDP12032_12_Anopheles_goeldii"]
	GBDP12033_12_Anopheles_goeldii[&description="GBDP12033_12_Anopheles_goeldii"]
	GBDP12034_12_Anopheles_goeldii[&description="GBDP12034_12_Anopheles_goeldii"]
	GBDP12035_12_Anopheles_nuneztovari[&description="GBDP12035_12_Anopheles_nuneztovari"]
	GBDP12036_12_Anopheles_nuneztovari[&description="GBDP12036_12_Anopheles_nuneztovari"]
	GBDP12037_12_Anopheles_nuneztovari[&description="GBDP12037_12_Anopheles_nuneztovari"]
	GBDP12038_12_Anopheles_nuneztovari[&description="GBDP12038_12_Anopheles_nuneztovari"]
	GBDP12039_12_Anopheles_intermedius[&description="GBDP12039_12_Anopheles_intermedius"]
	GBDP12040_12_Anopheles_kompi[&description="GBDP12040_12_Anopheles_kompi"]
	GBDP12041_12_Anopheles_konderi[&description="GBDP12041_12_Anopheles_konderi"]
	GBDP12042_12_Anopheles_lanei[&description="GBDP12042_12_Anopheles_lanei"]
	GBDP12043_12_Anopheles_lanei[&description="GBDP12043_12_Anopheles_lanei"]
	GBDP12044_12_Anopheles_marajoara[&description="GBDP12044_12_Anopheles_marajoara"]
	GBDP12045_12_Anopheles_oryzalimnetes[&description="GBDP12045_12_Anopheles_oryzalimnetes"]
	GBDP12046_12_Anopheles_oswaldoi[&description="GBDP12046_12_Anopheles_oswaldoi"]
	GBDP12047_12_Anopheles_oswaldoi[&description="GBDP12047_12_Anopheles_oswaldoi"]
	GBDP12048_12_Anopheles_oswaldoi[&description="GBDP12048_12_Anopheles_oswaldoi"]
	GBDP12049_12_Anopheles_oswaldoi[&description="GBDP12049_12_Anopheles_oswaldoi"]
	GBDP12050_12_Anopheles_rangeli[&description="GBDP12050_12_Anopheles_rangeli"]
	GBDP12051_12_Anopheles_benarrochi[&description="GBDP12051_12_Anopheles_benarrochi"]
	GBDP12052_12_Anopheles_rondoni[&description="GBDP12052_12_Anopheles_rondoni"]
	GBDP12053_12_Anopheles_rondoni[&description="GBDP12053_12_Anopheles_rondoni"]
	GBDP12054_12_Anopheles_rondoni[&description="GBDP12054_12_Anopheles_rondoni"]
	GBDP12055_12_Anopheles_strodei[&description="GBDP12055_12_Anopheles_strodei"]
	GBDP12056_12_Anopheles_strodei[&description="GBDP12056_12_Anopheles_strodei"]
	GBDP12057_12_Anopheles_triannulatus[&description="GBDP12057_12_Anopheles_triannulatus"]
	GBDP12058_12_Anopheles_triannulatus[&description="GBDP12058_12_Anopheles_triannulatus"]
	GBDP12059_12_Anopheles_triannulatus[&description="GBDP12059_12_Anopheles_triannulatus"]
	GBDP12060_12_Anopheles_triannulatus[&description="GBDP12060_12_Anopheles_triannulatus"]
	GBDP12061_12_Anopheles_triannulatus[&description="GBDP12061_12_Anopheles_triannulatus"]
	GBDP12091_12_Stegomyia_albopicta[&description="GBDP12091_12_Stegomyia_albopicta"]
	GBDP12092_12_Stegomyia_albopicta[&description="GBDP12092_12_Stegomyia_albopicta"]
	GBDP12093_12_Stegomyia_albopicta[&description="GBDP12093_12_Stegomyia_albopicta"]
	GBDP12094_12_Stegomyia_albopicta[&description="GBDP12094_12_Stegomyia_albopicta"]
	GBDP12095_12_Stegomyia_albopicta[&description="GBDP12095_12_Stegomyia_albopicta"]
	GBDP12096_12_Stegomyia_albopicta[&description="GBDP12096_12_Stegomyia_albopicta"]
	GBDP12097_12_Stegomyia_albopicta[&description="GBDP12097_12_Stegomyia_albopicta"]
	GBDP12346_12_Stegomyia_albopicta[&description="GBDP12346_12_Stegomyia_albopicta"]
	GBDP12347_12_Stegomyia_albopicta[&description="GBDP12347_12_Stegomyia_albopicta"]
	GBDP12351_12_Stegomyia_albopicta[&description="GBDP12351_12_Stegomyia_albopicta"]
	GBDP12438_12_Chironomus[&description="GBDP12438_12_Chironomus"]
	GBDP12712_12_Culex_quinquefasciatus[&description="GBDP12712_12_Culex_quinquefasciatus"]
	GBDP13157_13_Anopheles_galvaoi[&description="GBDP13157_13_Anopheles_galvaoi"]
	GBDP13178_13_Anopheles_strodei[&description="GBDP13178_13_Anopheles_strodei"]
	GBDP13179_13_Anopheles_strodei[&description="GBDP13179_13_Anopheles_strodei"]
	GBDP13180_13_Anopheles_strodei[&description="GBDP13180_13_Anopheles_strodei"]
	GBDP13181_13_Anopheles_strodei[&description="GBDP13181_13_Anopheles_strodei"]
	GBDP13182_13_Anopheles_strodei[&description="GBDP13182_13_Anopheles_strodei"]
	GBDP13183_13_Anopheles_strodei[&description="GBDP13183_13_Anopheles_strodei"]
	GBDP13184_13_Anopheles_strodei[&description="GBDP13184_13_Anopheles_strodei"]
	GBDP13185_13_Anopheles_strodei[&description="GBDP13185_13_Anopheles_strodei"]
	GBDP13186_13_Anopheles_strodei[&description="GBDP13186_13_Anopheles_strodei"]
	GBDP13187_13_Anopheles_strodei[&description="GBDP13187_13_Anopheles_strodei"]
	GBDP13188_13_Anopheles_strodei[&description="GBDP13188_13_Anopheles_strodei"]
	GBDP13189_13_Anopheles_strodei[&description="GBDP13189_13_Anopheles_strodei"]
	GBDP13297_13_Culex_quinquefasciatus[&description="GBDP13297_13_Culex_quinquefasciatus"]
	GBDP13300_13_Stegomyia_albopicta[&description="GBDP13300_13_Stegomyia_albopicta"]
	GBDP13302_13_Stegomyia_albopicta[&description="GBDP13302_13_Stegomyia_albopicta"]
	GBDP13304_13_Culex_quinquefasciatus[&description="GBDP13304_13_Culex_quinquefasciatus"]
	GBDP13305_13_Culex_quinquefasciatus[&description="GBDP13305_13_Culex_quinquefasciatus"]
	GBDP13306_13_Culex_quinquefasciatus[&description="GBDP13306_13_Culex_quinquefasciatus"]
	GBDP13309_13_Stegomyia_albopicta[&description="GBDP13309_13_Stegomyia_albopicta"]
	GBDP13316_13_Stegomyia_albopicta[&description="GBDP13316_13_Stegomyia_albopicta"]
	GBDP13331_13_Culex_quinquefasciatus[&description="GBDP13331_13_Culex_quinquefasciatus"]
	GBDP13332_13_Culex_quinquefasciatus[&description="GBDP13332_13_Culex_quinquefasciatus"]
	GBDP13369_13_Stegomyia_albopicta[&description="GBDP13369_13_Stegomyia_albopicta"]
	GBDP13370_13_Stegomyia_albopicta[&description="GBDP13370_13_Stegomyia_albopicta"]
	GBDP13371_13_Culex_quinquefasciatus[&description="GBDP13371_13_Culex_quinquefasciatus"]
	GBDP13372_13_Culex_quinquefasciatus[&description="GBDP13372_13_Culex_quinquefasciatus"]
	GBDP13399_13_Stegomyia_albopicta[&description="GBDP13399_13_Stegomyia_albopicta"]
	GBDP13406_13_Culex_quinquefasciatus[&description="GBDP13406_13_Culex_quinquefasciatus"]
	GBDP13407_13_Stegomyia_albopicta[&description="GBDP13407_13_Stegomyia_albopicta"]
	GBDP13410_13_Culex_quinquefasciatus[&description="GBDP13410_13_Culex_quinquefasciatus"]
	GBDP13418_13_Stegomyia_albopicta[&description="GBDP13418_13_Stegomyia_albopicta"]
	GBDP13431_13_Stegomyia_albopicta[&description="GBDP13431_13_Stegomyia_albopicta"]
	GBDP13442_13_Anopheles_deaneorum[&description="GBDP13442_13_Anopheles_deaneorum"]
	GBDP13443_13_Anopheles_albitarsis[&description="GBDP13443_13_Anopheles_albitarsis"]
	GBDP13481_13_Stegomyia_albopicta[&description="GBDP13481_13_Stegomyia_albopicta"]
	GBDP13484_13_Culex_quinquefasciatus[&description="GBDP13484_13_Culex_quinquefasciatus"]
	GBDP13497_13_Stegomyia_albopicta[&description="GBDP13497_13_Stegomyia_albopicta"]
	GBDP13516_13_Stegomyia_albopicta[&description="GBDP13516_13_Stegomyia_albopicta"]
	GBDP13517_13_Stegomyia_albopicta[&description="GBDP13517_13_Stegomyia_albopicta"]
	GBDP13548_13_Stegomyia_albopicta[&description="GBDP13548_13_Stegomyia_albopicta"]
	GBDP13552_13_Culex_quinquefasciatus[&description="GBDP13552_13_Culex_quinquefasciatus"]
	GBDP14272_13_Stegomyia_albopicta[&description="GBDP14272_13_Stegomyia_albopicta"]
	GBDP14273_13_Stegomyia_albopicta[&description="GBDP14273_13_Stegomyia_albopicta"]
	GBDP14335_13_Stegomyia_albopicta[&description="GBDP14335_13_Stegomyia_albopicta"]
	GBDP14336_13_Stegomyia_albopicta[&description="GBDP14336_13_Stegomyia_albopicta"]
	GBDP14337_13_Stegomyia_albopicta[&description="GBDP14337_13_Stegomyia_albopicta"]
	GBDP14514_13_Aedimorphus_vexans[&description="GBDP14514_13_Aedimorphus_vexans"]
	GBDP14516_13_Aedimorphus_vexans[&description="GBDP14516_13_Aedimorphus_vexans"]
	GBDP14517_13_Aedimorphus_vexans[&description="GBDP14517_13_Aedimorphus_vexans"]
	GBDP14518_13_Aedimorphus_vexans[&description="GBDP14518_13_Aedimorphus_vexans"]
	GBDP14617_13_Anopheles_albitarsis[&description="GBDP14617_13_Anopheles_albitarsis"]
	GBDP14618_13_Anopheles_albitarsis[&description="GBDP14618_13_Anopheles_albitarsis"]
	GBDP14619_13_Anopheles_albitarsis[&description="GBDP14619_13_Anopheles_albitarsis"]
	GBDP14620_13_Anopheles_albitarsis[&description="GBDP14620_13_Anopheles_albitarsis"]
	GBDP14621_13_Anopheles_albitarsis[&description="GBDP14621_13_Anopheles_albitarsis"]
	GBDP14622_13_Anopheles_albitarsis[&description="GBDP14622_13_Anopheles_albitarsis"]
	GBDP14623_13_Anopheles_albitarsis[&description="GBDP14623_13_Anopheles_albitarsis"]
	GBDP14624_13_Anopheles_albitarsis[&description="GBDP14624_13_Anopheles_albitarsis"]
	GBDP14625_13_Anopheles_albitarsis[&description="GBDP14625_13_Anopheles_albitarsis"]
	GBDP14626_13_Anopheles_albitarsis[&description="GBDP14626_13_Anopheles_albitarsis"]
	GBDP14627_13_Anopheles_albitarsis[&description="GBDP14627_13_Anopheles_albitarsis"]
	GBDP14650_13_Anopheles_albitarsis[&description="GBDP14650_13_Anopheles_albitarsis"]
	GBDP14651_13_Anopheles_albitarsis[&description="GBDP14651_13_Anopheles_albitarsis"]
	GBDP14652_13_Anopheles_albitarsis[&description="GBDP14652_13_Anopheles_albitarsis"]
	GBDP14653_13_Anopheles_albitarsis[&description="GBDP14653_13_Anopheles_albitarsis"]
	GBDP14654_13_Anopheles_albitarsis[&description="GBDP14654_13_Anopheles_albitarsis"]
	GBDP14655_13_Anopheles_albitarsis[&description="GBDP14655_13_Anopheles_albitarsis"]
	GBDP14656_13_Anopheles_albitarsis[&description="GBDP14656_13_Anopheles_albitarsis"]
	GBDP2012_06_Anopheles_albitarsis[&description="GBDP2012_06_Anopheles_albitarsis"]
	GBDP2013_06_Anopheles_albitarsis[&description="GBDP2013_06_Anopheles_albitarsis"]
	GBDP2014_06_Anopheles_albitarsis[&description="GBDP2014_06_Anopheles_albitarsis"]
	GBDP2015_06_Anopheles_albitarsis[&description="GBDP2015_06_Anopheles_albitarsis"]
	GBDP2016_06_Anopheles_albitarsis[&description="GBDP2016_06_Anopheles_albitarsis"]
	GBDP2017_06_Anopheles_albitarsis[&description="GBDP2017_06_Anopheles_albitarsis"]
	GBDP2018_06_Anopheles_albitarsis[&description="GBDP2018_06_Anopheles_albitarsis"]
	GBDP2019_06_Anopheles_albitarsis[&description="GBDP2019_06_Anopheles_albitarsis"]
	GBDP2020_06_Anopheles_albitarsis[&description="GBDP2020_06_Anopheles_albitarsis"]
	GBDP2021_06_Anopheles_albitarsis[&description="GBDP2021_06_Anopheles_albitarsis"]
	GBDP2022_06_Anopheles_albitarsis[&description="GBDP2022_06_Anopheles_albitarsis"]
	GBDP2024_06_Anopheles_marajoara[&description="GBDP2024_06_Anopheles_marajoara"]
	GBDP2025_06_Anopheles_marajoara[&description="GBDP2025_06_Anopheles_marajoara"]
	GBDP2026_06_Anopheles_marajoara[&description="GBDP2026_06_Anopheles_marajoara"]
	GBDP2027_06_Anopheles_marajoara[&description="GBDP2027_06_Anopheles_marajoara"]
	GBDP2028_06_Anopheles_marajoara[&description="GBDP2028_06_Anopheles_marajoara"]
	GBDP2029_06_Anopheles_marajoara[&description="GBDP2029_06_Anopheles_marajoara"]
	GBDP2030_06_Anopheles_marajoara[&description="GBDP2030_06_Anopheles_marajoara"]
	GBDP2031_06_Anopheles_marajoara[&description="GBDP2031_06_Anopheles_marajoara"]
	GBDP2033_06_Anopheles_marajoara[&description="GBDP2033_06_Anopheles_marajoara"]
	GBDP2034_06_Anopheles_deaneorum[&description="GBDP2034_06_Anopheles_deaneorum"]
	GBDP2035_06_Anopheles_deaneorum[&description="GBDP2035_06_Anopheles_deaneorum"]
	GBDP2036_06_Anopheles_deaneorum[&description="GBDP2036_06_Anopheles_deaneorum"]
	GBDP2037_06_Anopheles_deaneorum[&description="GBDP2037_06_Anopheles_deaneorum"]
	GBDP2038_06_Anopheles_albitarsis[&description="GBDP2038_06_Anopheles_albitarsis"]
	GBDP2039_06_Anopheles_albitarsis[&description="GBDP2039_06_Anopheles_albitarsis"]
	GBDP2040_06_Anopheles_albitarsis[&description="GBDP2040_06_Anopheles_albitarsis"]
	GBDP2041_06_Anopheles_albitarsis[&description="GBDP2041_06_Anopheles_albitarsis"]
	GBDP2042_06_Anopheles_darlingi[&description="GBDP2042_06_Anopheles_darlingi"]
	GBDP2043_06_Anopheles_darlingi[&description="GBDP2043_06_Anopheles_darlingi"]
	GBDP2044_06_Anopheles_braziliensis[&description="GBDP2044_06_Anopheles_braziliensis"]
	GBDP2045_06_Anopheles_braziliensis[&description="GBDP2045_06_Anopheles_braziliensis"]
	GBDP2875_06_Anopheles_quadrimaculatus[&description="GBDP2875_06_Anopheles_quadrimaculatus"]
	GBDP4310_07_Stegomyia_aegypti[&description="GBDP4310_07_Stegomyia_aegypti"]
	GBDP4840_08_Culex_quinquefasciatus[&description="GBDP4840_08_Culex_quinquefasciatus"]
	GBDP5691_09_Culex_quinquefasciatus[&description="GBDP5691_09_Culex_quinquefasciatus"]
	GBDP5692_09_Culex_quinquefasciatus[&description="GBDP5692_09_Culex_quinquefasciatus"]
	GBDP5700_09_Culex_quinquefasciatus[&description="GBDP5700_09_Culex_quinquefasciatus"]
	GBDP6753_09_Stegomyia_aegypti[&description="GBDP6753_09_Stegomyia_aegypti"]
	GBDP6754_09_Stegomyia_aegypti[&description="GBDP6754_09_Stegomyia_aegypti"]
	GBDP6755_09_Stegomyia_aegypti[&description="GBDP6755_09_Stegomyia_aegypti"]
	GBDP7990_09_Culex_quinquefasciatus[&description="GBDP7990_09_Culex_quinquefasciatus"]
	GBDP7991_09_Culex_quinquefasciatus[&description="GBDP7991_09_Culex_quinquefasciatus"]
	GBDP7993_09_Culex_quinquefasciatus[&description="GBDP7993_09_Culex_quinquefasciatus"]
	GBDP7994_09_Culex_quinquefasciatus[&description="GBDP7994_09_Culex_quinquefasciatus"]
	GBDP8040_09_Hulecoeteomyia_japonica[&description="GBDP8040_09_Hulecoeteomyia_japonica"]
	GBDP8041_09_Hulecoeteomyia_japonica[&description="GBDP8041_09_Hulecoeteomyia_japonica"]
	GBDP8042_09_Hulecoeteomyia_japonica[&description="GBDP8042_09_Hulecoeteomyia_japonica"]
	GBDP8043_09_Hulecoeteomyia_japonica[&description="GBDP8043_09_Hulecoeteomyia_japonica"]
	GBDP8044_09_Hulecoeteomyia_japonica[&description="GBDP8044_09_Hulecoeteomyia_japonica"]
	GBDP8045_09_Hulecoeteomyia_japonica[&description="GBDP8045_09_Hulecoeteomyia_japonica"]
	GBDP8046_09_Hulecoeteomyia_japonica[&description="GBDP8046_09_Hulecoeteomyia_japonica"]
	GBDP8047_09_Hulecoeteomyia_japonica[&description="GBDP8047_09_Hulecoeteomyia_japonica"]
	GBDP8048_09_Hulecoeteomyia_japonica[&description="GBDP8048_09_Hulecoeteomyia_japonica"]
	GBMIN11361_13_Anopheles_goeldii[&description="GBMIN11361_13_Anopheles_goeldii"]
	GBMIN11362_13_Anopheles_goeldii[&description="GBMIN11362_13_Anopheles_goeldii"]
	GBMIN11363_13_Anopheles_goeldii[&description="GBMIN11363_13_Anopheles_goeldii"]
	GBMIN11364_13_Anopheles_goeldii[&description="GBMIN11364_13_Anopheles_goeldii"]
	GBMIN11365_13_Anopheles_goeldii[&description="GBMIN11365_13_Anopheles_goeldii"]
	GBMIN11366_13_Anopheles_goeldii[&description="GBMIN11366_13_Anopheles_goeldii"]
	GBMIN11367_13_Anopheles_goeldii[&description="GBMIN11367_13_Anopheles_goeldii"]
	GBMIN11368_13_Anopheles_goeldii[&description="GBMIN11368_13_Anopheles_goeldii"]
	GBMIN11369_13_Anopheles_goeldii[&description="GBMIN11369_13_Anopheles_goeldii"]
	GBMIN11370_13_Anopheles_goeldii[&description="GBMIN11370_13_Anopheles_goeldii"]
	GBMIN11371_13_Anopheles_goeldii[&description="GBMIN11371_13_Anopheles_goeldii"]
	GBMIN11372_13_Anopheles_goeldii[&description="GBMIN11372_13_Anopheles_goeldii"]
	GBMIN11373_13_Anopheles_goeldii[&description="GBMIN11373_13_Anopheles_goeldii"]
	GBMIN11374_13_Anopheles_goeldii[&description="GBMIN11374_13_Anopheles_goeldii"]
	GBMIN11375_13_Anopheles_goeldii[&description="GBMIN11375_13_Anopheles_goeldii"]
	GBMIN11376_13_Anopheles_goeldii[&description="GBMIN11376_13_Anopheles_goeldii"]
	GBMIN11377_13_Anopheles_goeldii[&description="GBMIN11377_13_Anopheles_goeldii"]
	GBMIN11388_13_Anopheles_triannulatus[&description="GBMIN11388_13_Anopheles_triannulatus"]
	GBMIN11389_13_Anopheles_triannulatus[&description="GBMIN11389_13_Anopheles_triannulatus"]
	GBMIN11390_13_Anopheles_triannulatus[&description="GBMIN11390_13_Anopheles_triannulatus"]
	GBMIN11391_13_Anopheles_triannulatus[&description="GBMIN11391_13_Anopheles_triannulatus"]
	GBMIN11392_13_Anopheles_triannulatus[&description="GBMIN11392_13_Anopheles_triannulatus"]
	GBMIN11393_13_Anopheles_triannulatus[&description="GBMIN11393_13_Anopheles_triannulatus"]
	GBMIN11394_13_Anopheles_triannulatus[&description="GBMIN11394_13_Anopheles_triannulatus"]
	GBMIN11395_13_Anopheles_triannulatus[&description="GBMIN11395_13_Anopheles_triannulatus"]
	GBMIN11396_13_Anopheles_triannulatus[&description="GBMIN11396_13_Anopheles_triannulatus"]
	GBMIN11397_13_Anopheles_triannulatus[&description="GBMIN11397_13_Anopheles_triannulatus"]
	GBMIN11398_13_Anopheles_triannulatus[&description="GBMIN11398_13_Anopheles_triannulatus"]
	GBMIN11399_13_Anopheles_triannulatus[&description="GBMIN11399_13_Anopheles_triannulatus"]
	GBMIN11400_13_Anopheles_goeldii[&description="GBMIN11400_13_Anopheles_goeldii"]
	GBMIN11401_13_Anopheles_goeldii[&description="GBMIN11401_13_Anopheles_goeldii"]
	GBMIN11402_13_Anopheles_goeldii[&description="GBMIN11402_13_Anopheles_goeldii"]
	GBMIN11403_13_Anopheles_goeldii[&description="GBMIN11403_13_Anopheles_goeldii"]
	GBMIN11404_13_Anopheles_goeldii[&description="GBMIN11404_13_Anopheles_goeldii"]
	GBMIN11405_13_Anopheles_goeldii[&description="GBMIN11405_13_Anopheles_goeldii"]
	GBMIN11406_13_Anopheles_goeldii[&description="GBMIN11406_13_Anopheles_goeldii"]
	GBMIN11407_13_Anopheles_goeldii[&description="GBMIN11407_13_Anopheles_goeldii"]
	GBMIN11408_13_Anopheles_goeldii[&description="GBMIN11408_13_Anopheles_goeldii"]
	GBMIN11409_13_Anopheles_goeldii[&description="GBMIN11409_13_Anopheles_goeldii"]
	GBMIN11410_13_Anopheles_goeldii[&description="GBMIN11410_13_Anopheles_goeldii"]
	GBMIN11417_13_Anopheles_triannulatus[&description="GBMIN11417_13_Anopheles_triannulatus"]
	GBMIN11418_13_Anopheles_triannulatus[&description="GBMIN11418_13_Anopheles_triannulatus"]
	GBMIN11419_13_Anopheles_triannulatus[&description="GBMIN11419_13_Anopheles_triannulatus"]
	GBMIN11420_13_Anopheles_triannulatus[&description="GBMIN11420_13_Anopheles_triannulatus"]
	GBMIN11421_13_Anopheles_triannulatus[&description="GBMIN11421_13_Anopheles_triannulatus"]
	GBMIN11422_13_Anopheles_triannulatus[&description="GBMIN11422_13_Anopheles_triannulatus"]
	GBMIN11423_13_Anopheles_triannulatus[&description="GBMIN11423_13_Anopheles_triannulatus"]
	GBMIN11424_13_Anopheles_triannulatus[&description="GBMIN11424_13_Anopheles_triannulatus"]
	GBMIN11425_13_Anopheles_triannulatus[&description="GBMIN11425_13_Anopheles_triannulatus"]
	GBMIN11426_13_Anopheles_triannulatus[&description="GBMIN11426_13_Anopheles_triannulatus"]
	GBMIN11427_13_Anopheles_triannulatus[&description="GBMIN11427_13_Anopheles_triannulatus"]
	GBMIN11428_13_Anopheles_triannulatus[&description="GBMIN11428_13_Anopheles_triannulatus"]
	GBMIN11429_13_Anopheles_triannulatus[&description="GBMIN11429_13_Anopheles_triannulatus"]
	GBMIN11430_13_Anopheles_triannulatus[&description="GBMIN11430_13_Anopheles_triannulatus"]
	GBMIN11843_13_Anopheles_benarrochi[&description="GBMIN11843_13_Anopheles_benarrochi"]
	GBMIN11844_13_Anopheles_benarrochi[&description="GBMIN11844_13_Anopheles_benarrochi"]
	GBMIN11845_13_Anopheles_benarrochi[&description="GBMIN11845_13_Anopheles_benarrochi"]
	GBMIN11846_13_Anopheles_benarrochi[&description="GBMIN11846_13_Anopheles_benarrochi"]
	GBMIN11847_13_Anopheles_benarrochi[&description="GBMIN11847_13_Anopheles_benarrochi"]
	GBMIN11848_13_Anopheles_benarrochi[&description="GBMIN11848_13_Anopheles_benarrochi"]
	GBMIN12935_13_Anopheles_strodei[&description="GBMIN12935_13_Anopheles_strodei"]
	GBMIN12936_13_Anopheles_rangeli[&description="GBMIN12936_13_Anopheles_rangeli"]
	GBMIN12937_13_Anopheles_oswaldoi[&description="GBMIN12937_13_Anopheles_oswaldoi"]
	GBMIN12938_13_Anopheles_oswaldoi[&description="GBMIN12938_13_Anopheles_oswaldoi"]
	GBMIN12939_13_Anopheles_marajoara[&description="GBMIN12939_13_Anopheles_marajoara"]
	GBMIN12940_13_Anopheles_lutzii[&description="GBMIN12940_13_Anopheles_lutzii"]
	GBMIN12941_13_Anopheles_lutzii[&description="GBMIN12941_13_Anopheles_lutzii"]
	GBMIN12942_13_Anopheles_lutzii[&description="GBMIN12942_13_Anopheles_lutzii"]
	GBMIN12943_13_Anopheles_lutzii[&description="GBMIN12943_13_Anopheles_lutzii"]
	GBMIN12944_13_Anopheles_lutzii[&description="GBMIN12944_13_Anopheles_lutzii"]
	GBMIN12945_13_Anopheles_galvaoi[&description="GBMIN12945_13_Anopheles_galvaoi"]
	GBMIN12946_13_Anopheles_evansae[&description="GBMIN12946_13_Anopheles_evansae"]
	GBMIN12947_13_Anopheles_evansae[&description="GBMIN12947_13_Anopheles_evansae"]
	GBMIN12948_13_Anopheles_albitarsis[&description="GBMIN12948_13_Anopheles_albitarsis"]
	GBMIN12949_13_Anopheles_strodei[&description="GBMIN12949_13_Anopheles_strodei"]
	GBMIN12950_13_Anopheles_strodei[&description="GBMIN12950_13_Anopheles_strodei"]
	GBMIN12951_13_Anopheles_rangeli[&description="GBMIN12951_13_Anopheles_rangeli"]
	GBMIN12952_13_Anopheles_oswaldoi[&description="GBMIN12952_13_Anopheles_oswaldoi"]
	GBMIN12953_13_Anopheles_oswaldoi[&description="GBMIN12953_13_Anopheles_oswaldoi"]
	GBMIN12954_13_Anopheles_marajoara[&description="GBMIN12954_13_Anopheles_marajoara"]
	GBMIN12955_13_Anopheles_lutzii[&description="GBMIN12955_13_Anopheles_lutzii"]
	GBMIN12956_13_Anopheles_lutzii[&description="GBMIN12956_13_Anopheles_lutzii"]
	GBMIN12957_13_Anopheles_lutzii[&description="GBMIN12957_13_Anopheles_lutzii"]
	GBMIN12958_13_Anopheles_lutzii[&description="GBMIN12958_13_Anopheles_lutzii"]
	GBMIN12959_13_Anopheles_galvaoi[&description="GBMIN12959_13_Anopheles_galvaoi"]
	GBMIN12960_13_Anopheles_evansae[&description="GBMIN12960_13_Anopheles_evansae"]
	GBMIN12961_13_Anopheles_evansae[&description="GBMIN12961_13_Anopheles_evansae"]
	GBMIN12962_13_Anopheles_deaneorum[&description="GBMIN12962_13_Anopheles_deaneorum"]
	GBMIN12963_13_Anopheles_albitarsis[&description="GBMIN12963_13_Anopheles_albitarsis"]
	GBMIN14511_13_Anopheles_albimanus[&description="GBMIN14511_13_Anopheles_albimanus"]
	GBMIN14512_13_Anopheles_aquasalis[&description="GBMIN14512_13_Anopheles_aquasalis"]
	GBMIN14513_13_Anopheles_pseudopunctipennis[&description="GBMIN14513_13_Anopheles_pseudopunctipennis"]
	GBMIN14514_13_Anopheles_punctimacula[&description="GBMIN14514_13_Anopheles_punctimacula"]
	GBMIN14517_13_Anopheles_albimanus[&description="GBMIN14517_13_Anopheles_albimanus"]
	GBMIN14518_13_Anopheles_albimanus[&description="GBMIN14518_13_Anopheles_albimanus"]
	GBMIN14519_13_Anopheles_aquasalis[&description="GBMIN14519_13_Anopheles_aquasalis"]
	GBMIN14520_13_Anopheles_pseudopunctipennis[&description="GBMIN14520_13_Anopheles_pseudopunctipennis"]
	GBMIN23018_13_Lutzomyia[&description="GBMIN23018_13_Lutzomyia"]
	GBMIN38721_13_Anopheles_arthuri[&description="GBMIN38721_13_Anopheles_arthuri"]
	GBMIN38722_13_Anopheles_arthuri[&description="GBMIN38722_13_Anopheles_arthuri"]
	GBMIN38723_13_Anopheles_arthuri[&description="GBMIN38723_13_Anopheles_arthuri"]
	GBMIN38754_13_Anopheles_arthuri[&description="GBMIN38754_13_Anopheles_arthuri"]
	GBMIN38755_13_Anopheles_arthuri[&description="GBMIN38755_13_Anopheles_arthuri"]
	GBMIN38756_13_Anopheles_arthuri[&description="GBMIN38756_13_Anopheles_arthuri"]
	'GQ165785.1_Coquillettidia_maculipennis'[&description="GQ165785.1_Coquillettidia_maculipennis"]
	'GQ165789.1_Coquillettidia_metallica'[&description="GQ165789.1_Coquillettidia_metallica"]
	'GQ165801.1_Coquillettidia_aurites'[&description="GQ165801.1_Coquillettidia_aurites"]
	'GQ165802.1_Coquillettidia_fuscopennata'[&description="GQ165802.1_Coquillettidia_fuscopennata"]
	'GQ165803.1_Coquillettidia_aurea'[&description="GQ165803.1_Coquillettidia_aurea"]
	GTENK034_11_Culex_quinquefasciatus[&description="GTENK034_11_Culex_quinquefasciatus"]
	GTENK038_11_Anopheles_darlingi[&description="GTENK038_11_Anopheles_darlingi"]
	GTENK039_11_Stegomyia_aegypti[&description="GTENK039_11_Stegomyia_aegypti"]
	'GU013591.1_Coquillettidia_perturbans'[&description="GU013591.1_Coquillettidia_perturbans"]
	'GU908055.1_Coquillettidia_perturbans'[&description="GU908055.1_Coquillettidia_perturbans"]
	'GU908066.1_Coquillettidia_perturbans'[&description="GU908066.1_Coquillettidia_perturbans"]
	'GU908068.1_Coquillettidia_perturbans'[&description="GU908068.1_Coquillettidia_perturbans"]
	'GU908069.1_Coquillettidia_perturbans'[&description="GU908069.1_Coquillettidia_perturbans"]
	'GU908070.1_Coquillettidia_perturbans'[&description="GU908070.1_Coquillettidia_perturbans"]
	'GU908071.1_Coquillettidia_perturbans'[&description="GU908071.1_Coquillettidia_perturbans"]
	'GU908072.1_Coquillettidia_perturbans'[&description="GU908072.1_Coquillettidia_perturbans"]
	'GU908073.1_Coquillettidia_perturbans'[&description="GU908073.1_Coquillettidia_perturbans"]
	'GU908104.1_Culex_territans'[&description="GU908104.1_Culex_territans"]
	'GU908105.1_Culex_territans'[&description="GU908105.1_Culex_territans"]
	GU908120_Orthopodomyia_alba[&description="GU908120_Orthopodomyia_alba"]
	GU908124_Toxorhynchites_rutilus[&description="GU908124_Toxorhynchites_rutilus"]
	'HE599223.1_Ochlerotatus_albifasciatus'[&description="HE599223.1_Ochlerotatus_albifasciatus"]
	'HE599224.1_Psorophora_cyanescens'[&description="HE599224.1_Psorophora_cyanescens"]
	'HE599225.1_Culex_maxi'[&description="HE599225.1_Culex_maxi"]
	'HE600027.1_Culex_dolosus'[&description="HE600027.1_Culex_dolosus"]
	'HE600028.1_Culex_chidesteri'[&description="HE600028.1_Culex_chidesteri"]
	'HE600029.1_Uranotaenia_lowii'[&description="HE600029.1_Uranotaenia_lowii"]
	'HE600031.1_Culex_apicinus'[&description="HE600031.1_Culex_apicinus"]
	'HE605118.1_Ochlerotatus_crinifer_1'[&description="HE605118.1_Ochlerotatus_crinifer_1"]
	'HE605118.1_Ochlerotatus_crinifer_2'[&description="HE605118.1_Ochlerotatus_crinifer_2"]
	'HE605119.1_Culex_renatoi'[&description="HE605119.1_Culex_renatoi"]
	'HE605120.1_Culex_eduardoi'[&description="HE605120.1_Culex_eduardoi"]
	HQ341634_Mansonia_annulata[&description="HQ341634_Mansonia_annulata"]
	HQ341635_Mansonia_annulata[&description="HQ341635_Mansonia_annulata"]
	HQ341636_Mansonia_annulata[&description="HQ341636_Mansonia_annulata"]
	HQ341637_Mansonia_annulata[&description="HQ341637_Mansonia_annulata"]
	HQ341638_Mansonia_annulata[&description="HQ341638_Mansonia_annulata"]
	HQ341639_Mansonia_annulata[&description="HQ341639_Mansonia_annulata"]
	HQ341640_Mansonia_annulata[&description="HQ341640_Mansonia_annulata"]
	HQ341641_Mansonia_annulata[&description="HQ341641_Mansonia_annulata"]
	HQ341642_Mansonia_annulata[&description="HQ341642_Mansonia_annulata"]
	HQ398877_Toxorhynchites_splendens[&description="HQ398877_Toxorhynchites_splendens"]
	JF811421_Mansonia_dives[&description="JF811421_Mansonia_dives"]
	JF811422_Mansonia_dives[&description="JF811422_Mansonia_dives"]
	JF811423_Mansonia_dives[&description="JF811423_Mansonia_dives"]
	JF811424_Mansonia_dives[&description="JF811424_Mansonia_dives"]
	JF811425_Mansonia_dives[&description="JF811425_Mansonia_dives"]
	JF811426_Mansonia_dives[&description="JF811426_Mansonia_dives"]
	JF811427_Mansonia_dives[&description="JF811427_Mansonia_dives"]
	JF811428_Mansonia_dives[&description="JF811428_Mansonia_dives"]
	'JQ728121.1_Coquillettidia_crassipes'[&description="JQ728121.1_Coquillettidia_crassipes"]
	'JQ728122.1_Coquillettidia_crassipes'[&description="JQ728122.1_Coquillettidia_crassipes"]
	'JQ728123.1_Coquillettidia_crassipes'[&description="JQ728123.1_Coquillettidia_crassipes"]
	'JQ728124.1_Coquillettidia_crassipes'[&description="JQ728124.1_Coquillettidia_crassipes"]
	'JQ728125.1_Coquillettidia_crassipes'[&description="JQ728125.1_Coquillettidia_crassipes"]
	JQ728126_Toxorhynchites_splendens[&description="JQ728126_Toxorhynchites_splendens"]
	JQ728127_Toxorhynchites_splendens[&description="JQ728127_Toxorhynchites_splendens"]
	JQ728138_Ortopodomyia_anopheloides[&description="JQ728138_Ortopodomyia_anopheloides"]
	JQ728139_Ortopodomyia_anopheloides[&description="JQ728139_Ortopodomyia_anopheloides"]
	JQ728140_Ortopodomyia_anopheloides[&description="JQ728140_Ortopodomyia_anopheloides"]
	JQ728144_Toxorhynchites_gravelyi[&description="JQ728144_Toxorhynchites_gravelyi"]
	'JQ728179.1_Coquillettidia_crassipes'[&description="JQ728179.1_Coquillettidia_crassipes"]
	JQ728204_Toxorhynchites_christophi[&description="JQ728204_Toxorhynchites_christophi"]
	JQ728210_Toxorhynchites_gravelyi[&description="JQ728210_Toxorhynchites_gravelyi"]
	'JQ728309.1_Coquillettidia_richiardii'[&description="JQ728309.1_Coquillettidia_richiardii"]
	'JQ728310.1_Coquillettidia_richiardii'[&description="JQ728310.1_Coquillettidia_richiardii"]
	'JQ728319.1_Coquillettidia_crassipes'[&description="JQ728319.1_Coquillettidia_crassipes"]
	JQ728329_Toxorhynchites_kempi[&description="JQ728329_Toxorhynchites_kempi"]
	JQ728330_Toxorhynchites_gravelyi[&description="JQ728330_Toxorhynchites_gravelyi"]
	JQ728337_Toxorhynchites_edwardsi[&description="JQ728337_Toxorhynchites_edwardsi"]
	JQ728340_Toxorhynchites_splendens[&description="JQ728340_Toxorhynchites_splendens"]
	'JX040513.1_Coquillettidia_richardii'[&description="JX040513.1_Coquillettidia_richardii"]
	JX259518_Ochlerotatus_atlanticus[&description="JX259518_Ochlerotatus_atlanticus"]
	'JX259890.1_Coquillettidia_perturbans'[&description="JX259890.1_Coquillettidia_perturbans"]
	'JX259891.1_Coquillettidia_perturbans'[&description="JX259891.1_Coquillettidia_perturbans"]
	'JX259892.1_Coquillettidia_perturbans'[&description="JX259892.1_Coquillettidia_perturbans"]
	'JX259893.1_Coquillettidia_perturbans'[&description="JX259893.1_Coquillettidia_perturbans"]
	'JX259894.1_Coquillettidia_perturbans'[&description="JX259894.1_Coquillettidia_perturbans"]
	'JX259895.1_Coquillettidia_perturbans'[&description="JX259895.1_Coquillettidia_perturbans"]
	'JX259896.1_Coquillettidia_perturbans'[&description="JX259896.1_Coquillettidia_perturbans"]
	'JX259897.1_Coquillettidia_perturbans'[&description="JX259897.1_Coquillettidia_perturbans"]
	'JX259905.1_Culex_apicalis'[&description="JX259905.1_Culex_apicalis"]
	'JX259906.1_Culex_apicalis'[&description="JX259906.1_Culex_apicalis"]
	'JX259921.1_Culex_territans'[&description="JX259921.1_Culex_territans"]
	'JX259922.1_Culex_territans'[&description="JX259922.1_Culex_territans"]
	'JX259923.1_Culex_territans'[&description="JX259923.1_Culex_territans"]
	'JX259924.1_Culex_territans'[&description="JX259924.1_Culex_territans"]
	'JX259925.1_Culex_territans'[&description="JX259925.1_Culex_territans"]
	'JX259926.1_Culex_territans'[&description="JX259926.1_Culex_territans"]
	'JX259927.1_Culex_territans'[&description="JX259927.1_Culex_territans"]
	'JX259928.1_Culex_territans'[&description="JX259928.1_Culex_territans"]
	'JX259929.1_Culex_territans'[&description="JX259929.1_Culex_territans"]
	'JX259930.1_Culex_territans'[&description="JX259930.1_Culex_territans"]
	'JX259931.1_Culex_territans'[&description="JX259931.1_Culex_territans"]
	'JX259932.1_Culex_territans'[&description="JX259932.1_Culex_territans"]
	'JX259933.1_Culex_territans'[&description="JX259933.1_Culex_territans"]
	'JX260065.1_Mansonia_flaveola'[&description="JX260065.1_Mansonia_flaveola"]
	'KF761600.1_Coquillettidia_perturbans'[&description="KF761600.1_Coquillettidia_perturbans"]
	'KF919191.1_Culex_spinosus'[&description="KF919191.1_Culex_spinosus"]
	MAMTB1058_12_Culex_quinquefasciatus[&description="MAMTB1058_12_Culex_quinquefasciatus"]
	MBIB013_10_Anopheles_puntimacula[&description="MBIB013_10_Anopheles_puntimacula"]
	MBIB482_10_Anopheles_calderoni[&description="MBIB482_10_Anopheles_calderoni"]
	MBIB484_10_Anopheles_calderoni[&description="MBIB484_10_Anopheles_calderoni"]
	MBIB488_10_Anopheles_calderoni[&description="MBIB488_10_Anopheles_calderoni"]
	MBIB489_10_Anopheles_calderoni[&description="MBIB489_10_Anopheles_calderoni"]
	MBIB490_10_Anopheles_calderoni[&description="MBIB490_10_Anopheles_calderoni"]
	MBIB491_10_Anopheles_calderoni[&description="MBIB491_10_Anopheles_calderoni"]
	MBIB680_10_Anopheles_calderoni[&description="MBIB680_10_Anopheles_calderoni"]
	MBIB681_10_Anopheles_calderoni[&description="MBIB681_10_Anopheles_calderoni"]
	MBIB682_10_Anopheles_calderoni[&description="MBIB682_10_Anopheles_calderoni"]
	MBIB688_10_Anopheles_calderoni[&description="MBIB688_10_Anopheles_calderoni"]
	MBIB694_10_Anopheles_calderoni[&description="MBIB694_10_Anopheles_calderoni"]
	MBIB870_10_Anopheles_albitarsis[&description="MBIB870_10_Anopheles_albitarsis"]
	MBIB871_10_Anopheles_albitarsis[&description="MBIB871_10_Anopheles_albitarsis"]
	MBIE022_09_Anopheles_albitarsis[&description="MBIE022_09_Anopheles_albitarsis"]
	MBIE023_09_Anopheles_albitarsis[&description="MBIE023_09_Anopheles_albitarsis"]
	MBIE025_09_Anopheles_albitarsis[&description="MBIE025_09_Anopheles_albitarsis"]
	MBIE026_09_Anopheles_albitarsis[&description="MBIE026_09_Anopheles_albitarsis"]
	MBIE027_09_Anopheles_albitarsis[&description="MBIE027_09_Anopheles_albitarsis"]
	MBIE050_09_Anopheles_albitarsis[&description="MBIE050_09_Anopheles_albitarsis"]
	MBIE051_09_Anopheles_albitarsis[&description="MBIE051_09_Anopheles_albitarsis"]
	MBIE053_09_Anopheles_albitarsis[&description="MBIE053_09_Anopheles_albitarsis"]
	MBIE054_09_Anopheles_albitarsis[&description="MBIE054_09_Anopheles_albitarsis"]
	MBIE055_09_Anopheles_albitarsis[&description="MBIE055_09_Anopheles_albitarsis"]
	MBIE056_09_Anopheles_albitarsis[&description="MBIE056_09_Anopheles_albitarsis"]
	MBIE057_09_Anopheles_albitarsis[&description="MBIE057_09_Anopheles_albitarsis"]
	MBIE059_09_Anopheles_albitarsis[&description="MBIE059_09_Anopheles_albitarsis"]
	MBIE060_09_Anopheles_albitarsis[&description="MBIE060_09_Anopheles_albitarsis"]
	MBIE062_09_Anopheles_albitarsis[&description="MBIE062_09_Anopheles_albitarsis"]
	MBIE063_09_Anopheles_albitarsis[&description="MBIE063_09_Anopheles_albitarsis"]
	MBIE064_09_Anopheles_albitarsis[&description="MBIE064_09_Anopheles_albitarsis"]
	MBIE065_09_Anopheles_albitarsis[&description="MBIE065_09_Anopheles_albitarsis"]
	MBIE066_09_Anopheles_albitarsis[&description="MBIE066_09_Anopheles_albitarsis"]
	MBIE068_09_Anopheles_albitarsis[&description="MBIE068_09_Anopheles_albitarsis"]
	MBIE078_09_Anopheles_albitarsis[&description="MBIE078_09_Anopheles_albitarsis"]
	MBIE118_09_Anopheles_marajoara[&description="MBIE118_09_Anopheles_marajoara"]
	MBIE119_09_Anopheles_marajoara[&description="MBIE119_09_Anopheles_marajoara"]
	MBIE120_09_Anopheles_marajoara[&description="MBIE120_09_Anopheles_marajoara"]
	MBIE121_09_Anopheles_marajoara[&description="MBIE121_09_Anopheles_marajoara"]
	MBIE123_09_Anopheles_marajoara[&description="MBIE123_09_Anopheles_marajoara"]
	MBIE124_09_Anopheles_marajoara[&description="MBIE124_09_Anopheles_marajoara"]
	MBIE125_09_Anopheles_marajoara[&description="MBIE125_09_Anopheles_marajoara"]
	MBIE126_09_Anopheles_marajoara[&description="MBIE126_09_Anopheles_marajoara"]
	MBIE128_09_Anopheles_marajoara[&description="MBIE128_09_Anopheles_marajoara"]
	MBIE140_09_Anopheles_marajoara[&description="MBIE140_09_Anopheles_marajoara"]
	MBIE141_09_Anopheles_marajoara[&description="MBIE141_09_Anopheles_marajoara"]
	MBIE142_09_Anopheles_marajoara[&description="MBIE142_09_Anopheles_marajoara"]
	MBIE143_09_Anopheles_marajoara[&description="MBIE143_09_Anopheles_marajoara"]
	MBIE144_09_Anopheles_marajoara[&description="MBIE144_09_Anopheles_marajoara"]
	MBIE145_09_Anopheles_marajoara[&description="MBIE145_09_Anopheles_marajoara"]
	MBIE146_09_Anopheles_marajoara[&description="MBIE146_09_Anopheles_marajoara"]
	MBIE147_09_Anopheles_marajoara[&description="MBIE147_09_Anopheles_marajoara"]
	MBIE148_09_Anopheles_marajoara[&description="MBIE148_09_Anopheles_marajoara"]
	MBIE161_09_Anopheles_albitarsis[&description="MBIE161_09_Anopheles_albitarsis"]
	MBIE162_09_Anopheles_albitarsis[&description="MBIE162_09_Anopheles_albitarsis"]
	MBIE163_09_Anopheles_albitarsis[&description="MBIE163_09_Anopheles_albitarsis"]
	MBIE164_09_Anopheles_albitarsis[&description="MBIE164_09_Anopheles_albitarsis"]
	MBIE165_09_Anopheles_albitarsis[&description="MBIE165_09_Anopheles_albitarsis"]
	MBIE166_09_Anopheles_albitarsis[&description="MBIE166_09_Anopheles_albitarsis"]
	MBIE168_09_Anopheles_albitarsis[&description="MBIE168_09_Anopheles_albitarsis"]
	MBIE169_09_Anopheles_oryzalimnetes[&description="MBIE169_09_Anopheles_oryzalimnetes"]
	MBIE170_09_Anopheles_albitarsis[&description="MBIE170_09_Anopheles_albitarsis"]
	MBIE171_09_Anopheles_albitarsis[&description="MBIE171_09_Anopheles_albitarsis"]
	MBIE172_09_Anopheles_albitarsis[&description="MBIE172_09_Anopheles_albitarsis"]
	MBIE173_09_Anopheles_albitarsis[&description="MBIE173_09_Anopheles_albitarsis"]
	MBIE174_09_Anopheles_oryzalimnetes[&description="MBIE174_09_Anopheles_oryzalimnetes"]
	MBIE175_09_Anopheles_oryzalimnetes[&description="MBIE175_09_Anopheles_oryzalimnetes"]
	MBIE176_09_Anopheles_albitarsis[&description="MBIE176_09_Anopheles_albitarsis"]
	MBIE177_09_Anopheles_oryzalimnetes[&description="MBIE177_09_Anopheles_oryzalimnetes"]
	MBIE178_09_Anopheles_albitarsis[&description="MBIE178_09_Anopheles_albitarsis"]
	MBIE179_09_Anopheles_oryzalimnetes[&description="MBIE179_09_Anopheles_oryzalimnetes"]
	MBIE181_09_Anopheles_oryzalimnetes[&description="MBIE181_09_Anopheles_oryzalimnetes"]
	MBIE185_09_Anopheles_oryzalimnetes[&description="MBIE185_09_Anopheles_oryzalimnetes"]
	MBIE186_09_Anopheles_oryzalimnetes[&description="MBIE186_09_Anopheles_oryzalimnetes"]
	MBIE187_09_Anopheles_oryzalimnetes[&description="MBIE187_09_Anopheles_oryzalimnetes"]
	MBIE297_09_Anopheles_albitarsis[&description="MBIE297_09_Anopheles_albitarsis"]
	MBIE298_09_Anopheles_albitarsis[&description="MBIE298_09_Anopheles_albitarsis"]
	MBIE299_09_Anopheles_albitarsis[&description="MBIE299_09_Anopheles_albitarsis"]
	MBIE333_09_Anopheles_albitarsis[&description="MBIE333_09_Anopheles_albitarsis"]
	MBIE335_09_Anopheles_albitarsis[&description="MBIE335_09_Anopheles_albitarsis"]
	MBIE336_09_Anopheles_albitarsis[&description="MBIE336_09_Anopheles_albitarsis"]
	MBIE337_09_Anopheles_albitarsis[&description="MBIE337_09_Anopheles_albitarsis"]
	MBIE351_09_Anopheles_albitarsis[&description="MBIE351_09_Anopheles_albitarsis"]
	MBIE352_09_Anopheles_albitarsis[&description="MBIE352_09_Anopheles_albitarsis"]
	MBIE353_09_Anopheles_albitarsis[&description="MBIE353_09_Anopheles_albitarsis"]
	MBIE355_09_Anopheles_albitarsis[&description="MBIE355_09_Anopheles_albitarsis"]
	MBIE356_09_Anopheles_albitarsis[&description="MBIE356_09_Anopheles_albitarsis"]
	MBIE357_09_Anopheles_albitarsis[&description="MBIE357_09_Anopheles_albitarsis"]
	MBIE358_09_Anopheles_albitarsis[&description="MBIE358_09_Anopheles_albitarsis"]
	MBIE359_09_Anopheles_albitarsis[&description="MBIE359_09_Anopheles_albitarsis"]
	MBIE360_09_Anopheles_albitarsis[&description="MBIE360_09_Anopheles_albitarsis"]
	MBIE384_09_Anopheles_pholidotus[&description="MBIE384_09_Anopheles_pholidotus"]
	MBIE385_09_Anopheles_pholidotus[&description="MBIE385_09_Anopheles_pholidotus"]
	MBIG107_09_Anopheles_albitarsis[&description="MBIG107_09_Anopheles_albitarsis"]
	MBIG115_09_Anopheles_albitarsis[&description="MBIG115_09_Anopheles_albitarsis"]
	MBII010_09_Anopheles_oryzalimnetes[&description="MBII010_09_Anopheles_oryzalimnetes"]
	MBII011_09_Anopheles_albitarsis[&description="MBII011_09_Anopheles_albitarsis"]
	MBII012_09_Anopheles_albitarsis[&description="MBII012_09_Anopheles_albitarsis"]
	MBII014_09_Anopheles_oryzalimnetes[&description="MBII014_09_Anopheles_oryzalimnetes"]
	MBII016_09_Anopheles_albitarsis[&description="MBII016_09_Anopheles_albitarsis"]
	MBII017_09_Anopheles_albitarsis[&description="MBII017_09_Anopheles_albitarsis"]
	MBII020_09_Anopheles_albitarsis[&description="MBII020_09_Anopheles_albitarsis"]
	MBII021_09_Anopheles_albitarsis[&description="MBII021_09_Anopheles_albitarsis"]
	MBII023_09_Anopheles_albitarsis[&description="MBII023_09_Anopheles_albitarsis"]
	MBII025_09_Anopheles_marajoara[&description="MBII025_09_Anopheles_marajoara"]
	MBII026_09_Anopheles_marajoara[&description="MBII026_09_Anopheles_marajoara"]
	MBII027_09_Anopheles_marajoara[&description="MBII027_09_Anopheles_marajoara"]
	MBII028_09_Anopheles_marajoara[&description="MBII028_09_Anopheles_marajoara"]
	MBII029_09_Anopheles_marajoara[&description="MBII029_09_Anopheles_marajoara"]
	MBII031_09_Anopheles_marajoara[&description="MBII031_09_Anopheles_marajoara"]
	MBII032_09_Anopheles_marajoara[&description="MBII032_09_Anopheles_marajoara"]
	MBII033_09_Anopheles_marajoara[&description="MBII033_09_Anopheles_marajoara"]
	MBII046_09_Anopheles_marajoara[&description="MBII046_09_Anopheles_marajoara"]
	MBII047_09_Anopheles_marajoara[&description="MBII047_09_Anopheles_marajoara"]
	MBII050_09_Anopheles_marajoara[&description="MBII050_09_Anopheles_marajoara"]
	MBII051_09_Anopheles_marajoara[&description="MBII051_09_Anopheles_marajoara"]
	MBII052_09_Anopheles_marajoara[&description="MBII052_09_Anopheles_marajoara"]
	MBII054_09_Anopheles_marajoara[&description="MBII054_09_Anopheles_marajoara"]
	MBII055_09_Anopheles_marajoara[&description="MBII055_09_Anopheles_marajoara"]
	MBII056_09_Anopheles_marajoara[&description="MBII056_09_Anopheles_marajoara"]
	MBII057_09_Anopheles_marajoara[&description="MBII057_09_Anopheles_marajoara"]
	MBII058_09_Anopheles_marajoara[&description="MBII058_09_Anopheles_marajoara"]
	MBII059_09_Anopheles_marajoara[&description="MBII059_09_Anopheles_marajoara"]
	MBII060_09_Anopheles_marajoara[&description="MBII060_09_Anopheles_marajoara"]
	MBII070_09_Anopheles_marajoara[&description="MBII070_09_Anopheles_marajoara"]
	MBII072_09_Anopheles_marajoara[&description="MBII072_09_Anopheles_marajoara"]
	MBII078_09_Anopheles_deaneorum[&description="MBII078_09_Anopheles_deaneorum"]
	MBII079_09_Anopheles_deaneorum[&description="MBII079_09_Anopheles_deaneorum"]
	MBII080_09_Anopheles_deaneorum[&description="MBII080_09_Anopheles_deaneorum"]
	MBII081_09_Anopheles_deaneorum[&description="MBII081_09_Anopheles_deaneorum"]
	MBII083_09_Anopheles_deaneorum[&description="MBII083_09_Anopheles_deaneorum"]
	MBII084_09_Anopheles_deaneorum[&description="MBII084_09_Anopheles_deaneorum"]
	MBII085_09_Anopheles_deaneorum[&description="MBII085_09_Anopheles_deaneorum"]
	MBII086_09_Anopheles_deaneorum[&description="MBII086_09_Anopheles_deaneorum"]
	MBII087_09_Anopheles_deaneorum[&description="MBII087_09_Anopheles_deaneorum"]
	MBII094_09_Anopheles_deaneorum[&description="MBII094_09_Anopheles_deaneorum"]
	MBII097_09_Anopheles_deaneorum[&description="MBII097_09_Anopheles_deaneorum"]
	MBII099_09_Anopheles_deaneorum[&description="MBII099_09_Anopheles_deaneorum"]
	MBII102_09_Anopheles_oryzalimnetes[&description="MBII102_09_Anopheles_oryzalimnetes"]
	MBII103_09_Anopheles_oryzalimnetes[&description="MBII103_09_Anopheles_oryzalimnetes"]
	MBII106_09_Anopheles_oryzalimnetes[&description="MBII106_09_Anopheles_oryzalimnetes"]
	MBII108_09_Anopheles_oryzalimnetes[&description="MBII108_09_Anopheles_oryzalimnetes"]
	MBII110_09_Anopheles_oryzalimnetes[&description="MBII110_09_Anopheles_oryzalimnetes"]
	MBII114_09_Anopheles_oryzalimnetes[&description="MBII114_09_Anopheles_oryzalimnetes"]
	MBII121_09_Anopheles_oryzalimnetes[&description="MBII121_09_Anopheles_oryzalimnetes"]
	MBII122_09_Anopheles_oryzalimnetes[&description="MBII122_09_Anopheles_oryzalimnetes"]
	MBII123_09_Anopheles_oryzalimnetes[&description="MBII123_09_Anopheles_oryzalimnetes"]
	MBII124_09_Anopheles_oryzalimnetes[&description="MBII124_09_Anopheles_oryzalimnetes"]
	MBII128_09_Anopheles_oryzalimnetes[&description="MBII128_09_Anopheles_oryzalimnetes"]
	MBII129_09_Anopheles_oryzalimnetes[&description="MBII129_09_Anopheles_oryzalimnetes"]
	MBII131_09_Anopheles_oryzalimnetes[&description="MBII131_09_Anopheles_oryzalimnetes"]
	MBII132_09_Anopheles_oryzalimnetes[&description="MBII132_09_Anopheles_oryzalimnetes"]
	MBII133_09_Anopheles_oryzalimnetes[&description="MBII133_09_Anopheles_oryzalimnetes"]
	MBII134_09_Anopheles_albitarsis[&description="MBII134_09_Anopheles_albitarsis"]
	MBII135_09_Anopheles_deaneorum[&description="MBII135_09_Anopheles_deaneorum"]
	MBII136_09_Anopheles_albitarsis[&description="MBII136_09_Anopheles_albitarsis"]
	MBII137_09_Anopheles_albitarsis[&description="MBII137_09_Anopheles_albitarsis"]
	MBII138_09_Anopheles_albitarsis[&description="MBII138_09_Anopheles_albitarsis"]
	MBII139_09_Anopheles_albitarsis[&description="MBII139_09_Anopheles_albitarsis"]
	MBII141_09_Anopheles_albitarsis[&description="MBII141_09_Anopheles_albitarsis"]
	MBII142_09_Anopheles_albitarsis[&description="MBII142_09_Anopheles_albitarsis"]
	MBII143_09_Anopheles_albitarsis[&description="MBII143_09_Anopheles_albitarsis"]
	MBII144_09_Anopheles_albitarsis[&description="MBII144_09_Anopheles_albitarsis"]
	MBII146_09_Anopheles_deaneorum[&description="MBII146_09_Anopheles_deaneorum"]
	MBII147_09_Anopheles_albitarsis[&description="MBII147_09_Anopheles_albitarsis"]
	MBII149_09_Anopheles_albitarsis[&description="MBII149_09_Anopheles_albitarsis"]
	MBII155_09_Anopheles_albitarsis[&description="MBII155_09_Anopheles_albitarsis"]
	MBII156_09_Anopheles_albitarsis[&description="MBII156_09_Anopheles_albitarsis"]
	MBII157_09_Anopheles_albitarsis[&description="MBII157_09_Anopheles_albitarsis"]
	MBII158_09_Anopheles_albitarsis[&description="MBII158_09_Anopheles_albitarsis"]
	MBII159_09_Anopheles_albitarsis[&description="MBII159_09_Anopheles_albitarsis"]
	MBII160_09_Anopheles_oryzalimnetes[&description="MBII160_09_Anopheles_oryzalimnetes"]
	MBII161_09_Anopheles_albitarsis[&description="MBII161_09_Anopheles_albitarsis"]
	MBII164_09_Anopheles_albitarsis[&description="MBII164_09_Anopheles_albitarsis"]
	MBII167_09_Anopheles_albitarsis[&description="MBII167_09_Anopheles_albitarsis"]
	MBII168_09_Anopheles_albitarsis[&description="MBII168_09_Anopheles_albitarsis"]
	MBII169_09_Anopheles_marajoara[&description="MBII169_09_Anopheles_marajoara"]
	MBII170_09_Anopheles_marajoara[&description="MBII170_09_Anopheles_marajoara"]
	MBII171_09_Anopheles_albitarsis[&description="MBII171_09_Anopheles_albitarsis"]
	MBII173_09_Anopheles_oryzalimnetes[&description="MBII173_09_Anopheles_oryzalimnetes"]
	MBII177_09_Anopheles_oryzalimnetes[&description="MBII177_09_Anopheles_oryzalimnetes"]
	MBII178_09_Anopheles_oryzalimnetes[&description="MBII178_09_Anopheles_oryzalimnetes"]
	MBII206_09_Anopheles_oryzalimnetes[&description="MBII206_09_Anopheles_oryzalimnetes"]
	MBII207_09_Anopheles_oryzalimnetes[&description="MBII207_09_Anopheles_oryzalimnetes"]
	MBII208_09_Anopheles_oryzalimnetes[&description="MBII208_09_Anopheles_oryzalimnetes"]
	MBII209_09_Anopheles_oryzalimnetes[&description="MBII209_09_Anopheles_oryzalimnetes"]
	MBII210_09_Anopheles_albitarsis[&description="MBII210_09_Anopheles_albitarsis"]
	MBII211_09_Anopheles_albitarsis[&description="MBII211_09_Anopheles_albitarsis"]
	MBII212_09_Anopheles_albitarsis[&description="MBII212_09_Anopheles_albitarsis"]
	MBII213_09_Anopheles_albitarsis[&description="MBII213_09_Anopheles_albitarsis"]
	MBII220_09_Anopheles_albitarsis[&description="MBII220_09_Anopheles_albitarsis"]
	MBII221_09_Anopheles_albitarsis[&description="MBII221_09_Anopheles_albitarsis"]
	MBII222_09_Anopheles_albitarsis[&description="MBII222_09_Anopheles_albitarsis"]
	MBII223_09_Anopheles_albitarsis[&description="MBII223_09_Anopheles_albitarsis"]
	MBII224_09_Anopheles_albitarsis[&description="MBII224_09_Anopheles_albitarsis"]
	MBII225_09_Anopheles_albitarsis[&description="MBII225_09_Anopheles_albitarsis"]
	MBII226_09_Anopheles_albitarsis[&description="MBII226_09_Anopheles_albitarsis"]
	MBII227_09_Anopheles_albitarsis[&description="MBII227_09_Anopheles_albitarsis"]
	MBII228_09_Anopheles_albitarsis[&description="MBII228_09_Anopheles_albitarsis"]
	MBII240_09_Anopheles_albitarsis[&description="MBII240_09_Anopheles_albitarsis"]
	MBII241_09_Anopheles_albitarsis[&description="MBII241_09_Anopheles_albitarsis"]
	MBII242_09_Anopheles_albitarsis[&description="MBII242_09_Anopheles_albitarsis"]
	MBII243_09_Anopheles_albitarsis[&description="MBII243_09_Anopheles_albitarsis"]
	MBII244_09_Anopheles_albitarsis[&description="MBII244_09_Anopheles_albitarsis"]
	MBII245_09_Anopheles_albitarsis[&description="MBII245_09_Anopheles_albitarsis"]
	MBII246_09_Anopheles_albitarsis[&description="MBII246_09_Anopheles_albitarsis"]
	MBII247_09_Anopheles_albitarsis[&description="MBII247_09_Anopheles_albitarsis"]
	MBII249_09_Anopheles_albitarsis[&description="MBII249_09_Anopheles_albitarsis"]
	MBII259_09_Anopheles_albitarsis[&description="MBII259_09_Anopheles_albitarsis"]
	MBII260_09_Anopheles_albitarsis[&description="MBII260_09_Anopheles_albitarsis"]
	MBII261_09_Anopheles_albitarsis[&description="MBII261_09_Anopheles_albitarsis"]
	MBII262_09_Anopheles_albitarsis[&description="MBII262_09_Anopheles_albitarsis"]
	MBII268_09_Anopheles_albitarsis[&description="MBII268_09_Anopheles_albitarsis"]
	MBII295_09_Anopheles_oryzalimnetes[&description="MBII295_09_Anopheles_oryzalimnetes"]
	MBII296_09_Anopheles_oryzalimnetes[&description="MBII296_09_Anopheles_oryzalimnetes"]
	MBII301_09_Anopheles_janconnae[&description="MBII301_09_Anopheles_janconnae"]
	MBII302_09_Anopheles_janconnae[&description="MBII302_09_Anopheles_janconnae"]
	MBII303_09_Anopheles_janconnae[&description="MBII303_09_Anopheles_janconnae"]
	MBII304_09_Anopheles_janconnae[&description="MBII304_09_Anopheles_janconnae"]
	MBII340_09_Anopheles_janconnae[&description="MBII340_09_Anopheles_janconnae"]
	MBII341_09_Anopheles_janconnae[&description="MBII341_09_Anopheles_janconnae"]
	MBII346_09_Anopheles_janconnae[&description="MBII346_09_Anopheles_janconnae"]
	MBII347_09_Anopheles_janconnae[&description="MBII347_09_Anopheles_janconnae"]
	MBII348_09_Anopheles_janconnae[&description="MBII348_09_Anopheles_janconnae"]
	MBII349_09_Anopheles_janconnae[&description="MBII349_09_Anopheles_janconnae"]
	MBII351_09_Anopheles_janconnae[&description="MBII351_09_Anopheles_janconnae"]
	MBII353_09_Anopheles_janconnae[&description="MBII353_09_Anopheles_janconnae"]
	MBII357_09_Anopheles_janconnae[&description="MBII357_09_Anopheles_janconnae"]
	MBII361_09_Anopheles_janconnae[&description="MBII361_09_Anopheles_janconnae"]
	MBII367_09_Anopheles_janconnae[&description="MBII367_09_Anopheles_janconnae"]
	MBII371_09_Anopheles_janconnae[&description="MBII371_09_Anopheles_janconnae"]
	MBII373_09_Anopheles_janconnae[&description="MBII373_09_Anopheles_janconnae"]
	MBII374_09_Anopheles_janconnae[&description="MBII374_09_Anopheles_janconnae"]
	MBII377_09_Anopheles_janconnae[&description="MBII377_09_Anopheles_janconnae"]
	MBII381_09_Anopheles_marajoara[&description="MBII381_09_Anopheles_marajoara"]
	MBII385_09_Anopheles_marajoara[&description="MBII385_09_Anopheles_marajoara"]
	MBII386_09_Anopheles_marajoara[&description="MBII386_09_Anopheles_marajoara"]
	MBII390_09_Anopheles_albitarsis[&description="MBII390_09_Anopheles_albitarsis"]
	MBII391_09_Anopheles_albitarsis[&description="MBII391_09_Anopheles_albitarsis"]
	MBII392_09_Anopheles_albitarsis[&description="MBII392_09_Anopheles_albitarsis"]
	MBII393_09_Anopheles_oryzalimnetes[&description="MBII393_09_Anopheles_oryzalimnetes"]
	MBII394_09_Anopheles_albitarsis[&description="MBII394_09_Anopheles_albitarsis"]
	MBII395_09_Anopheles_albitarsis[&description="MBII395_09_Anopheles_albitarsis"]
	MBII396_09_Anopheles_albitarsis[&description="MBII396_09_Anopheles_albitarsis"]
	MBII397_09_Anopheles_albitarsis[&description="MBII397_09_Anopheles_albitarsis"]
	MBII400_09_Anopheles_albitarsis[&description="MBII400_09_Anopheles_albitarsis"]
	MBII401_09_Anopheles_albitarsis[&description="MBII401_09_Anopheles_albitarsis"]
	MBII402_09_Anopheles_albitarsis[&description="MBII402_09_Anopheles_albitarsis"]
	MBII403_09_Anopheles_albitarsis[&description="MBII403_09_Anopheles_albitarsis"]
	MBII404_09_Anopheles_albitarsis[&description="MBII404_09_Anopheles_albitarsis"]
	MBII405_09_Anopheles_albitarsis[&description="MBII405_09_Anopheles_albitarsis"]
	MBII406_09_Anopheles_albitarsis[&description="MBII406_09_Anopheles_albitarsis"]
	MBII408_09_Anopheles_albitarsis[&description="MBII408_09_Anopheles_albitarsis"]
	MBII412_09_Anopheles_albitarsis[&description="MBII412_09_Anopheles_albitarsis"]
	MBII413_09_Anopheles_oryzalimnetes[&description="MBII413_09_Anopheles_oryzalimnetes"]
	MBII416_09_Anopheles_albitarsis[&description="MBII416_09_Anopheles_albitarsis"]
	MBII417_09_Anopheles_albitarsis[&description="MBII417_09_Anopheles_albitarsis"]
	MBII418_09_Anopheles_albitarsis[&description="MBII418_09_Anopheles_albitarsis"]
	MBII420_09_Anopheles_albitarsis[&description="MBII420_09_Anopheles_albitarsis"]
	MBII421_09_Anopheles_albitarsis[&description="MBII421_09_Anopheles_albitarsis"]
	MBII422_09_Anopheles_albitarsis[&description="MBII422_09_Anopheles_albitarsis"]
	MBII424_09_Anopheles_albitarsis[&description="MBII424_09_Anopheles_albitarsis"]
	MBII425_09_Anopheles_deaneorum[&description="MBII425_09_Anopheles_deaneorum"]
	MBII438_09_Anopheles_deaneorum[&description="MBII438_09_Anopheles_deaneorum"]
	MBII439_09_Anopheles_albitarsis[&description="MBII439_09_Anopheles_albitarsis"]
	MBII440_09_Anopheles_albitarsis[&description="MBII440_09_Anopheles_albitarsis"]
	MBII441_09_Anopheles_albitarsis[&description="MBII441_09_Anopheles_albitarsis"]
	MBII443_09_Anopheles_albitarsis[&description="MBII443_09_Anopheles_albitarsis"]
	MBII444_09_Anopheles_albitarsis[&description="MBII444_09_Anopheles_albitarsis"]
	MBII445_09_Anopheles_albitarsis[&description="MBII445_09_Anopheles_albitarsis"]
	MBII446_09_Anopheles_albitarsis[&description="MBII446_09_Anopheles_albitarsis"]
	MBII466_09_Anopheles_albitarsis[&description="MBII466_09_Anopheles_albitarsis"]
	MBII471_09_Anopheles_oryzalimnetes[&description="MBII471_09_Anopheles_oryzalimnetes"]
	MBII485_09_Anopheles_oryzalimnetes[&description="MBII485_09_Anopheles_oryzalimnetes"]
	MBII486_09_Anopheles_albitarsis[&description="MBII486_09_Anopheles_albitarsis"]
	MBII488_09_Anopheles_albitarsis[&description="MBII488_09_Anopheles_albitarsis"]
	MBII489_09_Anopheles_oryzalimnetes[&description="MBII489_09_Anopheles_oryzalimnetes"]
	MBII499_09_Anopheles_marajoara[&description="MBII499_09_Anopheles_marajoara"]
	MBII500_09_Anopheles_albitarsis[&description="MBII500_09_Anopheles_albitarsis"]
	MBII507_09_Anopheles_oryzalimnetes[&description="MBII507_09_Anopheles_oryzalimnetes"]
	MBII510_09_Anopheles_oryzalimnetes[&description="MBII510_09_Anopheles_oryzalimnetes"]
	MBII595_09_Anopheles_deaneorum[&description="MBII595_09_Anopheles_deaneorum"]
	MBII615_09_Anopheles_deaneorum[&description="MBII615_09_Anopheles_deaneorum"]
	MBII760_09_Anopheles_janconnae[&description="MBII760_09_Anopheles_janconnae"]
	MBII761_09_Anopheles_janconnae[&description="MBII761_09_Anopheles_janconnae"]
	MBII837_09_Anopheles_albitarsis[&description="MBII837_09_Anopheles_albitarsis"]
	MBII839_09_Anopheles_albitarsis[&description="MBII839_09_Anopheles_albitarsis"]
	MBII853_09_Anopheles_albitarsis[&description="MBII853_09_Anopheles_albitarsis"]
	MBII855_09_Anopheles_albitarsis[&description="MBII855_09_Anopheles_albitarsis"]
	MBII856_09_Anopheles_albitarsis[&description="MBII856_09_Anopheles_albitarsis"]
	MBII858_09_Anopheles_albitarsis[&description="MBII858_09_Anopheles_albitarsis"]
	MBII859_09_Anopheles_albitarsis[&description="MBII859_09_Anopheles_albitarsis"]
	MBII862_09_Anopheles_albitarsis[&description="MBII862_09_Anopheles_albitarsis"]
	MBII894_09_Anopheles_lepidotus[&description="MBII894_09_Anopheles_lepidotus"]
	MBII895_09_Anopheles_lepidotus[&description="MBII895_09_Anopheles_lepidotus"]
	MBIK001_10_Anopheles_albitarsis[&description="MBIK001_10_Anopheles_albitarsis"]
	MBIK002_10_Anopheles_albitarsis[&description="MBIK002_10_Anopheles_albitarsis"]
	MBIK003_10_Anopheles_albitarsis[&description="MBIK003_10_Anopheles_albitarsis"]
	MBIK004_10_Anopheles_albitarsis[&description="MBIK004_10_Anopheles_albitarsis"]
	MBIK005_10_Anopheles_albitarsis[&description="MBIK005_10_Anopheles_albitarsis"]
	MBIK006_10_Anopheles_albitarsis[&description="MBIK006_10_Anopheles_albitarsis"]
	MBIK007_10_Anopheles_albitarsis[&description="MBIK007_10_Anopheles_albitarsis"]
	MBIK008_10_Anopheles_albitarsis[&description="MBIK008_10_Anopheles_albitarsis"]
	MBIK009_10_Anopheles_albitarsis[&description="MBIK009_10_Anopheles_albitarsis"]
	MBIK010_10_Anopheles_albitarsis[&description="MBIK010_10_Anopheles_albitarsis"]
	MBIK011_10_Anopheles_albitarsis[&description="MBIK011_10_Anopheles_albitarsis"]
	MBIK012_10_Anopheles_albitarsis[&description="MBIK012_10_Anopheles_albitarsis"]
	MBIK013_10_Anopheles_albitarsis[&description="MBIK013_10_Anopheles_albitarsis"]
	MBIK014_10_Anopheles_albitarsis[&description="MBIK014_10_Anopheles_albitarsis"]
	MBIK015_10_Anopheles_janconnae[&description="MBIK015_10_Anopheles_janconnae"]
	MBIK016_10_Anopheles_janconnae[&description="MBIK016_10_Anopheles_janconnae"]
	MBIK017_10_Anopheles_janconnae[&description="MBIK017_10_Anopheles_janconnae"]
	MBIK018_10_Anopheles_janconnae[&description="MBIK018_10_Anopheles_janconnae"]
	MBIK019_10_Anopheles_janconnae[&description="MBIK019_10_Anopheles_janconnae"]
	MBIK031_10_Anopheles_janconnae[&description="MBIK031_10_Anopheles_janconnae"]
	MBIK032_10_Anopheles_janconnae[&description="MBIK032_10_Anopheles_janconnae"]
	MBIK033_10_Anopheles_janconnae[&description="MBIK033_10_Anopheles_janconnae"]
	MBIK034_10_Anopheles_janconnae[&description="MBIK034_10_Anopheles_janconnae"]
	MBIK035_10_Anopheles_janconnae[&description="MBIK035_10_Anopheles_janconnae"]
	MBIK036_10_Anopheles_janconnae[&description="MBIK036_10_Anopheles_janconnae"]
	MBIK037_10_Anopheles_janconnae[&description="MBIK037_10_Anopheles_janconnae"]
	MBIK038_10_Anopheles_janconnae[&description="MBIK038_10_Anopheles_janconnae"]
	MBIK039_10_Anopheles_janconnae[&description="MBIK039_10_Anopheles_janconnae"]
	MBIK040_10_Anopheles_janconnae[&description="MBIK040_10_Anopheles_janconnae"]
	MBIK041_10_Anopheles_janconnae[&description="MBIK041_10_Anopheles_janconnae"]
	MBIK042_10_Anopheles_janconnae[&description="MBIK042_10_Anopheles_janconnae"]
	MBIK043_10_Anopheles_janconnae[&description="MBIK043_10_Anopheles_janconnae"]
	MBIK044_10_Anopheles_janconnae[&description="MBIK044_10_Anopheles_janconnae"]
	MBIK045_10_Anopheles_janconnae[&description="MBIK045_10_Anopheles_janconnae"]
	MBIK046_10_Anopheles_janconnae[&description="MBIK046_10_Anopheles_janconnae"]
	MBIK058_10_Anopheles_janconnae[&description="MBIK058_10_Anopheles_janconnae"]
	MBIK059_10_Anopheles_janconnae[&description="MBIK059_10_Anopheles_janconnae"]
	MBIK060_10_Anopheles_janconnae[&description="MBIK060_10_Anopheles_janconnae"]
	MBIK061_10_Anopheles_janconnae[&description="MBIK061_10_Anopheles_janconnae"]
	MBIK062_10_Anopheles_janconnae[&description="MBIK062_10_Anopheles_janconnae"]
	MBIK063_10_Anopheles_janconnae[&description="MBIK063_10_Anopheles_janconnae"]
	MBIK064_10_Anopheles_janconnae[&description="MBIK064_10_Anopheles_janconnae"]
	MBIK065_10_Anopheles_janconnae[&description="MBIK065_10_Anopheles_janconnae"]
	MBIK066_10_Anopheles_janconnae[&description="MBIK066_10_Anopheles_janconnae"]
	MBIK067_10_Anopheles_janconnae[&description="MBIK067_10_Anopheles_janconnae"]
	MBIK068_10_Anopheles_janconnae[&description="MBIK068_10_Anopheles_janconnae"]
	MBIK069_10_Anopheles_janconnae[&description="MBIK069_10_Anopheles_janconnae"]
	MBIK081_10_Anopheles_janconnae[&description="MBIK081_10_Anopheles_janconnae"]
	MBIK082_10_Anopheles_janconnae[&description="MBIK082_10_Anopheles_janconnae"]
	MBIK083_10_Anopheles_janconnae[&description="MBIK083_10_Anopheles_janconnae"]
	MBIK084_10_Anopheles_janconnae[&description="MBIK084_10_Anopheles_janconnae"]
	MBIK085_10_Anopheles_janconnae[&description="MBIK085_10_Anopheles_janconnae"]
	MBIK088_10_Anopheles_albitarsis[&description="MBIK088_10_Anopheles_albitarsis"]
	MBIK153_10_Anopheles_albitarsis[&description="MBIK153_10_Anopheles_albitarsis"]
	MBIK154_10_Anopheles_albitarsis[&description="MBIK154_10_Anopheles_albitarsis"]
	MBIK155_10_Anopheles_janconnae[&description="MBIK155_10_Anopheles_janconnae"]
	MBIK157_10_Anopheles_albitarsis[&description="MBIK157_10_Anopheles_albitarsis"]
	MBIK158_10_Anopheles_albitarsis[&description="MBIK158_10_Anopheles_albitarsis"]
	MBIT1101_11_Stegomyia_albopicta[&description="MBIT1101_11_Stegomyia_albopicta"]
	MBIT1102_11_Stegomyia_albopicta[&description="MBIT1102_11_Stegomyia_albopicta"]
	MBIT1104_11_Stegomyia_albopicta[&description="MBIT1104_11_Stegomyia_albopicta"]
	NEONT231_10_Aedimorphus_vexans[&description="NEONT231_10_Aedimorphus_vexans"]
	NEONT232_10_Aedimorphus_vexans[&description="NEONT232_10_Aedimorphus_vexans"]
	NEONT233_10_Aedimorphus_vexans[&description="NEONT233_10_Aedimorphus_vexans"]
	NEONT275_10_Aedimorphus_vexans[&description="NEONT275_10_Aedimorphus_vexans"]
	NEONT292_10_Aedimorphus_vexans[&description="NEONT292_10_Aedimorphus_vexans"]
	NEONT293_10_Aedimorphus_vexans[&description="NEONT293_10_Aedimorphus_vexans"]
	NEONU116_11_Hulecoeteomyia_japonica[&description="NEONU116_11_Hulecoeteomyia_japonica"]
	NEONU118_11_Hulecoeteomyia_japonica[&description="NEONU118_11_Hulecoeteomyia_japonica"]
	NEONU119_11_Hulecoeteomyia_japonica[&description="NEONU119_11_Hulecoeteomyia_japonica"]
	NEONU120_11_Hulecoeteomyia_japonica[&description="NEONU120_11_Hulecoeteomyia_japonica"]
	NEONU121_11_Hulecoeteomyia_japonica[&description="NEONU121_11_Hulecoeteomyia_japonica"]
	NEONU122_11_Hulecoeteomyia_japonica[&description="NEONU122_11_Hulecoeteomyia_japonica"]
	NEONU123_11_Hulecoeteomyia_japonica[&description="NEONU123_11_Hulecoeteomyia_japonica"]
	NEONU128_11_Aedimorphus_vexans[&description="NEONU128_11_Aedimorphus_vexans"]
	NEONU130_11_Aedimorphus_vexans[&description="NEONU130_11_Aedimorphus_vexans"]
	NEONU143_11_Culex_restuans[&description="NEONU143_11_Culex_restuans"]
	NEONU144_11_Culex_restuans[&description="NEONU144_11_Culex_restuans"]
	NEONU146_11_Culex_restuans[&description="NEONU146_11_Culex_restuans"]
	NEONU147_11_Culex_restuans[&description="NEONU147_11_Culex_restuans"]
	NEONU148_11_Culex_restuans[&description="NEONU148_11_Culex_restuans"]
	NEONU185_11_Hulecoeteomyia_japonica[&description="NEONU185_11_Hulecoeteomyia_japonica"]
	NEONU307_11_Aedimorphus_vexans[&description="NEONU307_11_Aedimorphus_vexans"]
	NEONU309_11_Aedimorphus_vexans[&description="NEONU309_11_Aedimorphus_vexans"]
	NEONU310_11_Aedimorphus_vexans[&description="NEONU310_11_Aedimorphus_vexans"]
	NEONV008_11_Culex_inhibitator[&description="NEONV008_11_Culex_inhibitator"]
	NEONV018_11_Culex_bahamensis[&description="NEONV018_11_Culex_bahamensis"]
	NEONV034_11_Culex_interrogator[&description="NEONV034_11_Culex_interrogator"]
	NEONV041_11_Culex_nigripalpus[&description="NEONV041_11_Culex_nigripalpus"]
	NEONV060_11_Mansonia_flaveolata[&description="NEONV060_11_Mansonia_flaveolata"]
	NEONV064_11_Psorophora_columbiae[&description="NEONV064_11_Psorophora_columbiae"]
	NEONV065_11_Psorophora_columbiae[&description="NEONV065_11_Psorophora_columbiae"]
	NEONV070_11_Psorophora_insularia[&description="NEONV070_11_Psorophora_insularia"]
	NEONV072_11_Psorophora_insularia[&description="NEONV072_11_Psorophora_insularia"]
	NEONV077_11_Psorophora_pygmaea[&description="NEONV077_11_Psorophora_pygmaea"]
	NEONV078_11_Psorophora_pygmaea[&description="NEONV078_11_Psorophora_pygmaea"]
	NEONV090_11_Psorophora_howardii[&description="NEONV090_11_Psorophora_howardii"]
	NEONV117_11_Howardina_bahamensis[&description="NEONV117_11_Howardina_bahamensis"]
	NEONV118_11_Howardina_bahamensis[&description="NEONV118_11_Howardina_bahamensis"]
	NEONV143_11_Gymnometopa_mediovittata[&description="NEONV143_11_Gymnometopa_mediovittata"]
	NEONV157_11_Lewnielsenius_muelleri[&description="NEONV157_11_Lewnielsenius_muelleri"]
	NEONV180_11_Ochlerotatus_taeniorhynchus[&description="NEONV180_11_Ochlerotatus_taeniorhynchus"]
	NEONV182_11_Ochlerotatus_tortilis[&description="NEONV182_11_Ochlerotatus_tortilis"]
	NEONV183_11_Ochlerotatus_tortilis[&description="NEONV183_11_Ochlerotatus_tortilis"]
	NEONV184_11_Ochlerotatus_tortilis[&description="NEONV184_11_Ochlerotatus_tortilis"]
	NEONV287_11_Uranotaenia_socialis[&description="NEONV287_11_Uranotaenia_socialis"]
	NHMBF035_11_Simulium[&description="NHMBF035_11_Simulium"]
	NWBF604_11_Simulium[&description="NWBF604_11_Simulium"]
	NWBF641_11_Gigantodax[&description="NWBF641_11_Gigantodax"]
	NWBF653_11_Gigantodax[&description="NWBF653_11_Gigantodax"]
	P01_COI_Anopheles_neomaculipalpus[&description="P01_COI_Anopheles_neomaculipalpus"]
	P02_COI_Ochlerotatus_angustivittatus[&description="P02_COI_Ochlerotatus_angustivittatus"]
	P03_COI_Ochelrotatus_euiris[&description="P03_COI_Ochelrotatus_euiris"]
	P04_COI_Psorophora_cingulata[&description="P04_COI_Psorophora_cingulata"]
	P05_COI_indet[&description="P05_COI_indet"]
	P06_COI_Culex_sp[&description="P06_COI_Culex_sp"]
	P07_COI_Culex_nigripalpus[&description="P07_COI_Culex_nigripalpus"]
	P08_COI_Culex_sp[&description="P08_COI_Culex_sp"]
	P09_COI_Culex_sp[&description="P09_COI_Culex_sp"]
	P10_COI_Culex_sp[&description="P10_COI_Culex_sp"]
	P11_COI_Culex_CoronatorComplex[&description="P11_COI_Culex_CoronatorComplex"]
	P12_COI_Culex_sp[&description="P12_COI_Culex_sp"]
	P13_COI_Culex_sp[&description="P13_COI_Culex_sp"]
	P14_COI_Culex_corniger[&description="P14_COI_Culex_corniger"]
	P15_COI_Culex_corniger[&description="P15_COI_Culex_corniger"]
	P16_COI_Culex_lactator[&description="P16_COI_Culex_lactator"]
	P17_COI_Culex_corniger[&description="P17_COI_Culex_corniger"]
	P18_COI_Culex_corniger[&description="P18_COI_Culex_corniger"]
	P19_COI_Culex_corniger[&description="P19_COI_Culex_corniger"]
	P20_COI_Culex_corniger[&description="P20_COI_Culex_corniger"]
	P21_COI_Culex_corniger[&description="P21_COI_Culex_corniger"]
	P22_COI_Culex_declarator[&description="P22_COI_Culex_declarator"]
	P23_COI_Culex_nigripalpus[&description="P23_COI_Culex_nigripalpus"]
	P24_COI_Culex_CoronatorComplex[&description="P24_COI_Culex_CoronatorComplex"]
	P25_COI_Culex_declarator[&description="P25_COI_Culex_declarator"]
	P26_COI_Culex_cf_erythrothorax[&description="P26_COI_Culex_cf_erythrothorax"]
	P27_COI_Culex_lactator[&description="P27_COI_Culex_lactator"]
	P28_COI_Culex_CoronatorComplex[&description="P28_COI_Culex_CoronatorComplex"]
	P29_COI_Culex_declarator[&description="P29_COI_Culex_declarator"]
	P30_COI_Culex_corniger[&description="P30_COI_Culex_corniger"]
	P31_COI_Culex_CoronatorComplex[&description="P31_COI_Culex_CoronatorComplex"]
	P32_COI_Culex_declarator[&description="P32_COI_Culex_declarator"]
	P33_COI_Culex_CoronatorComplex[&description="P33_COI_Culex_CoronatorComplex"]
	P34_COI_Culex_declarator[&description="P34_COI_Culex_declarator"]
	P35_COI_Culex_sp[&description="P35_COI_Culex_sp"]
	P36_COI_Culex_sp[&description="P36_COI_Culex_sp"]
	P37_COI_Culex_sp[&description="P37_COI_Culex_sp"]
	P38_COI_Culex_sp[&description="P38_COI_Culex_sp"]
	P39_COI_Culex_sp[&description="P39_COI_Culex_sp"]
	P40_COI_Culex_sp[&description="P40_COI_Culex_sp"]
	P41_COI_Culex_sp[&description="P41_COI_Culex_sp"]
	P42_COI_Culex_sp[&description="P42_COI_Culex_sp"]
	P43_COI_Culex_sp[&description="P43_COI_Culex_sp"]
	P44_COI_Culex_sp[&description="P44_COI_Culex_sp"]
	P45_COI_Culex_cf_spissipes[&description="P45_COI_Culex_cf_spissipes"]
	P46_COI_Culex_sp[&description="P46_COI_Culex_sp"]
	P47_COI_Culex_sp[&description="P47_COI_Culex_sp"]
	P48_COI_Coquillettidia_nigricans[&description="P48_COI_Coquillettidia_nigricans"]
	P49_COI_Haemagogus_janthinomys[&description="P49_COI_Haemagogus_janthinomys"]
	P50_COI_Haemagogus_janthinomys[&description="P50_COI_Haemagogus_janthinomys"]
	P51_COI_Haemagogus_cf_lucifer[&description="P51_COI_Haemagogus_cf_lucifer"]
	P52_COI_Psorophora_ferox[&description="P52_COI_Psorophora_ferox"]
	P53_COI_Psorophora_ferox[&description="P53_COI_Psorophora_ferox"]
	P54_COI_Trichoprosopon_evansae[&description="P54_COI_Trichoprosopon_evansae"]
	P55_COI_Wyeomyia_luteoventralis[&description="P55_COI_Wyeomyia_luteoventralis"]
	P56_COI_Culex_erraticus[&description="P56_COI_Culex_erraticus"]
	P57_COI_Culex_educator[&description="P57_COI_Culex_educator"]
	P58_COI_Culex_conspirator[&description="P58_COI_Culex_conspirator"]
	P59_COI_Culex_sp[&description="P59_COI_Culex_sp"]
	P60_COI_Culex_erraticus[&description="P60_COI_Culex_erraticus"]
	P61_COI_Culex_declarator[&description="P61_COI_Culex_declarator"]
	P62_COI_culex_lucifugus[&description="P62_COI_culex_lucifugus"]
	P63_COI_Culex_conspirator[&description="P63_COI_Culex_conspirator"]
	P64_COI_Culex_theobaldi[&description="P64_COI_Culex_theobaldi"]
	P65_COI_Culex_conspirator[&description="P65_COI_Culex_conspirator"]
	P66_COI_Culex_declarator[&description="P66_COI_Culex_declarator"]
	P67_COI_Culex_lucifugus[&description="P67_COI_Culex_lucifugus"]
	P68_COI_Culex_conspirator[&description="P68_COI_Culex_conspirator"]
	P69_COI_Culex_conspirator[&description="P69_COI_Culex_conspirator"]
	P70_COI_Culex_sp[&description="P70_COI_Culex_sp"]
	P71_COI_Culex_lucifugus[&description="P71_COI_Culex_lucifugus"]
	P72_COI_Culex_declarator[&description="P72_COI_Culex_declarator"]
	P73_COI_Culex_nigripalpus[&description="P73_COI_Culex_nigripalpus"]
	P74_COI_Culex_spinosus[&description="P74_COI_Culex_spinosus"]
	P75_COI_Culex_sp[&description="P75_COI_Culex_sp"]
	P76_COI_Ochlerotatus_angustivittatus[&description="P76_COI_Ochlerotatus_angustivittatus"]
	P77_COI_Psorophora_ferox[&description="P77_COI_Psorophora_ferox"]
	SSJAD6020_13_Dixella[&description="SSJAD6020_13_Dixella"]
	TDWGB123_10_Aedimorphus_vexans[&description="TDWGB123_10_Aedimorphus_vexans"]
	TDWGB124_10_Hulecoeteomyia_japonica[&description="TDWGB124_10_Hulecoeteomyia_japonica"]
	TDWGB125_10_Hulecoeteomyia_japonica[&description="TDWGB125_10_Hulecoeteomyia_japonica"]
	TDWGB126_10_Ochlerotatus_sollicitans[&description="TDWGB126_10_Ochlerotatus_sollicitans"]
	TDWGB127_10_Aedimorphus_vexans[&description="TDWGB127_10_Aedimorphus_vexans"]
	TDWGB129_10_Aedimorphus_vexans[&description="TDWGB129_10_Aedimorphus_vexans"]
	TDWGB130_10_Aedimorphus_vexans[&description="TDWGB130_10_Aedimorphus_vexans"]
	TDWGB131_10_Aedimorphus_vexans[&description="TDWGB131_10_Aedimorphus_vexans"]
	TDWGB133_10_Aedimorphus_vexans[&description="TDWGB133_10_Aedimorphus_vexans"]
	TDWGB705_10_Aedimorphus_vexans[&description="TDWGB705_10_Aedimorphus_vexans"]
;
end;
begin trees;
	tree tree_1 = [&R] (GBMIN23018_13_Lutzomyia[&description="GBMIN23018_13_Lutzomyia"]:0.099581,((CFWIH107_10_Cricotopus[&description="CFWIH107_10_Cricotopus"]:0.08374,(((CNPPB139_12_Chironomus[&description="CNPPB139_12_Chironomus"]:0.057208,GBDP12438_12_Chironomus[&description="GBDP12438_12_Chironomus"]:0.070406):0.021915,(CNSLJ334_12_Dicrotendipes[&description="CNSLJ334_12_Dicrotendipes"]:0.094354…
end;
begin figtree;
	set appearance.backgroundColorAttribute="Default";
	set appearance.backgroundColour=#ffffff;
	set appearance.branchColorAttribute="User selection";
	set appearance.branchColorGradient=false;
	set appearance.branchLineWidth=1.0;
	set appearance.branchMinLineWidth=0.0;
	set appearance.branchWidthAttribute="Fixed";
	set appearance.foregroundColour=#000000;
	set appearance.hilightingGradient=false;
	set appearance.selectionColour=#2d3680;
	set branchLabels.colorAttribute="User selection";
	set branchLabels.displayAttribute="Branch times";
	set branchLabels.fontName="sansserif";
	set branchLabels.fontSize=8;
	set branchLabels.fontStyle=0;
	set branchLabels.isShown=false;
	set branchLabels.significantDigits=4;
	set layout.expansion=386;
	set layout.layoutType="RECTILINEAR";
	set layout.zoom=0;
	set legend.attribute=null;
	set legend.fontSize=10.0;
	set legend.isShown=false;
	set legend.significantDigits=4;
	set nodeBars.barWidth=4.0;
	set nodeBars.displayAttribute=null;
	set nodeBars.isShown=false;
	set nodeLabels.colorAttribute="User selection";
	set nodeLabels.displayAttribute="Node ages";
	set nodeLabels.fontName="sansserif";
	set nodeLabels.fontSize=8;
	set nodeLabels.fontStyle=0;
	set nodeLabels.isShown=false;
	set nodeLabels.significantDigits=4;
	set nodeShape.colourAttribute=null;
	set nodeShape.isShown=false;
	set nodeShape.minSize=10.0;
	set nodeShape.scaleType=Width;
	set nodeShape.shapeType=Circle;
	set nodeShape.size=4.0;
	set nodeShape.sizeAttribute=null;
	set polarLayout.alignTipLabels=false;
	set polarLayout.angularRange=0;
	set polarLayout.rootAngle=0;
	set polarLayout.rootLength=100;
	set polarLayout.showRoot=true;
	set radialLayout.spread=0.0;
	set rectilinearLayout.alignTipLabels=false;
	set rectilinearLayout.curvature=0;
	set rectilinearLayout.rootLength=100;
	set scale.offsetAge=0.0;
	set scale.rootAge=1.0;
	set scale.scaleFactor=1.0;
	set scale.scaleRoot=false;
	set scaleAxis.automaticScale=true;
	set scaleAxis.fontSize=8.0;
	set scaleAxis.isShown=false;
	set scaleAxis.lineWidth=1.0;
	set scaleAxis.majorTicks=1.0;
	set scaleAxis.origin=0.0;
	set scaleAxis.reverseAxis=false;
	set scaleAxis.showGrid=true;
	set scaleBar.automaticScale=true;
	set scaleBar.fontSize=10.0;
	set scaleBar.isShown=true;
	set scaleBar.lineWidth=1.0;
	set scaleBar.scaleRange=0.0;
	set tipLabels.colorAttribute="User selection";
	set tipLabels.displayAttribute="Names";
	set tipLabels.fontName="sansserif";
	set tipLabels.fontSize=8;
	set tipLabels.fontStyle=0;
	set tipLabels.isShown=true;
	set tipLabels.significantDigits=4;
	set trees.order=false;
	set trees.orderType="increasing";
	set trees.rooting=false;
	set trees.rootingType="User Selection";
	set trees.transform=false;
	set trees.transformType="cladogram";
end;
