# Supplementary material for: Mosquito species (Diptera, Culicidae) in three ecosystems from the Colombian Andes: identification through DNA barcoding and adult morphology
Source: Zookeys. 2015 Jul 15;(513):39–64. doi: 10.3897/zookeys.513.9561 (PMC4524277; doi:10.3897/zookeys.513.9561)
Supplement: Supplementary material 8 — ML tree based on 1,292 sequences of Neotropical mosquitoes [file zookeys-513-039-s008.tre]

#NEXUS

begin trees;
translate
 1 GBMIN23018_13_Lutzomyia,
 2 0831Ochlerotatus_sp,
 3 16Trichoprosopon_digitatum,
 4 29Culex_sp,
 5 2Uranotaenia_calosomata,
 6 30Anopheles_neomaculipalpus,
 7 463Anopheles_nuneztovari,
 8 465Anopheles_oswaldoiB,
 9 466Anopheles_nuneztovari,
 10 479Mansonia_pseudotitillans,
 11 481Ochlerotatus_serratus,
 12 489Trichoprosopon_digitatum,
 13 490Trichoprosopon_digitatum,
 14 505Culex_sp,
 15 512Culex_nigripalpus2,
 16 513Culex_nigripalpus1,
 17 535Ochlerotatus_scapularis,
 18 531Psorophora_ferox,
 19 539Ochlerotatus_scapularis,
 20 557Aedes_sp,
 21 573Psorophora_ferox,
 22 574Isostomyia_espini,
 23 575Johnbelkinia_leucopus,
 24 587Psorophora_saeva,
 25 594Psorophora_ferox,
 26 601Coquillettidia_venezuelensis,
 27 602Coquillettidia_venezuelensis,
 28 604Ochlerotatus_scapularis,
 29 607Coquillettidia_venezuelensis,
 30 671Culex_nigripalpus,
 31 677Culex_nigripalpus,
 32 678Culex_nigriplapus2,
 33 696Culex_nigripalpus1,
 34 6Culex_sp,
 35 705Culex_nigripalpus,
 36 756Tricoprosopon_digitatum,
 37 758Trichoprosopon_compresum,
 38 7Culex_nigripalpus,
 39 829Culex_declarator,
 40 854Johnbelkinia_leucopus,
 41 856Culex_nigripalpus,
 42 869Culex_quinquefasciatus,
 43 872Culex_quinquefasciatus,
 44 876Culex_quinquefasciatus,
 45 890Uranotaenia_sp,
 46 8Ochlerotatus_serratus,
 47 ACLB004_06_Stegomyia_albopicta,
 48 ACMC003_04_Sabethes_cynaeus,
 49 ACMC007_04_Stegomyia_aegypti,
 50 ACMC033_04_Aedimorphus_vexans,
 51 ACMC051_04_Culex_restuans,
 52 ACMC053_04_Aedomorphus_vexans,
 53 ACMC061_04_Anopheles_quadrimaculatus,
 54 ACMC062_04_Anopheles_quadrimaculatus,
 55 ACMC076_04_Uranotaenia_sapphirina,
 56 ACMC080_04_Uranotaenia_sapphirina,
 57 ACMC097_04_Anopheles_quadrimaculatus,
 58 ACMC098_04_Anopheles_quadrimaculatus,
 59 ACMC104_04_Aedimorphus_vexans,
 60 ACMC106_04_Culex_restuans,
 61 ACMC118_04_Anopheles_quadrimaculatus,
 62 ACMC134_04_Anopheles_quadrimaculatus,
 63 ACMC174_04_Anopheles_quadrimaculatus,
 64 ACMC175_04_Anopheles_quadrimaculatus,
 65 ACMC176_04_Anopheles_quadrimaculatus,
 66 ACMC178_04_Anopheles_quadrimaculatus,
 67 ACMC198_04_Aedomorphus_vexans,
 68 ACMC221_04_Aedomorphus_vexans,
 69 ACMC243_04_Uranotaenia_spphirina,
 70 ACMC244_04_Anopheles_quadrimaculatus,
 71 ACMC245_04_Culex_restuans,
 72 ACMC246_04_Culex_restuans,
 73 ACMC247_04_Culex_restuans,
 74 ACMC248_04_Culex_restuans,
 75 ACMC249_04_Culex_restuans,
 76 ACMC250_04_Culex_restuans,
 77 ACMC251_04_Culex_restuans,
 78 ACMC252_04_Culex_restuans,
 79 ACMC253_04_Culex_restuans,
 80 ACMC254_04_Culex_restuans,
 81 ACMC262_04_Ochlerotatus_sollicitans,
 82 ACMC263_04_Ochlerotatus_sollicitans,
 83 ACMC264_04_Ochlerotatus_sollicitans,
 84 ACMC271_04_Uranotaenia_sapphirina,
 85 ACMC272_04_Uranotaenia_sapphirina,
 86 ACMC276_04_Aedimorphus_vexans,
 87 ACMC277_04_Aedimorphus_vexans,
 88 ACMC288_04_Aedimorphus_vexans,
 89 ACMC289_04_Aedimorphus_vexans,
 90 ACMC290_04_Aedimorphus_vexans,
 91 ACMC300_04_Anopheles_quadrimaculatus,
 92 AF425849_Toxorhynchites_rutilus,
 93 ALBCO015_13_Anopheles_albitarsis,
 94 ALBCO016_13_Anopheles_albitarsis,
 95 ALBCO017_13_Anopheles_albitarsis,
 96 ALBCO018_13_Anopheles_albitarsis,
 97 ALBCO019_13_Anopheles_albitarsis,
 98 ALBCO020_13_Anopheles_albitarsis,
 99 ALBCO021_13_Anopheles_albitarsis,
 100 ALBCO022_13_Anopheles_albitarsis,
 101 ALBCO023_13_Anopheles_albitarsis,
 102 ALBCO024_13_Anopheles_albitarsis,
 103 ALBCO025_13_Anopheles_albitarsis,
 104 ALBCO026_13_Anopheles_albitarsis,
 105 ALBCO028_13_Anopheles_albitarsis,
 106 ALBCO029_13_Anopheles_albitarsis,
 107 ALBCO030_13_Anopheles_albitarsis,
 108 ALBCO031_13_Anopheles_albitarsis,
 109 ALBCO032_13_Anopheles_albitarsis,
 110 ALBCO033_13_Anopheles_albitarsis,
 111 ALBCO034_13_Anopheles_albitarsis,
 112 ALBCO035_13_Anopheles_albitarsis,
 113 ALBCO036_13_Anopheles_albitarsis,
 114 ALBCO037_13_Anopheles_albitarsis,
 115 ALBCO038_13_Anopheles_albitarsis,
 116 ALBCO039_13_Anopheles_albitarsis,
 117 ALBCO040_13_Anopheles_albitarsis,
 118 ALBCO041_13_Anopheles_albitarsis,
 119 ALBCO042_13_Anopheles_albitarsis,
 120 ALBCO043_13_Anopheles_albitarsis,
 121 ALBCO044_13_Anopheles_albitarsis,
 122 ALBCO045_13_Anopheles_albitarsis,
 123 ALBCO046_13_Anopheles_albitarsis,
 124 ALBCO047_13_Anopheles_albitarsis,
 125 ALBCO048_13_Anopheles_albitarsis,
 126 ALBCO049_13_Anopheles_albitarsis,
 127 ALBCO050_13_Anopheles_albitarsis,
 128 ALBCO053_13_Anopheles_albitarsis,
 129 ALBCO054_13_Anopheles_albitarsis,
 130 ALBCO055_13_Anopheles_albitarsis,
 131 ALBCO056_13_Anopheles_albitarsis,
 132 AY917200_Ortopodomyia_anopheloides,
 133 CFWIH107_10_Cricotopus,
 134 CNPPB139_12_Chironomus,
 135 CNPPB1553_12_Culex_restuans,
 136 CNPPC1722_12_Aedimorphus_vexans,
 137 CNPPE1804_12_Aedimorphus_vexans,
 138 CNPPE2056_12_Aedimorphus_vexans,
 139 CNPPE2225_12_Aedimorphus_vexans,
 140 CNPPF1245_12_Aedimorphus_vexans,
 141 CNSLJ334_12_Dicrotendipes,
 142 CNSLJ343_12_Tanytarsus,
 143 GBANO001_10_Anopheles_strodei,
 144 GBANO002_10_Anopheles_strodei,
 145 GBANO003_10_Anopheles_strodei,
 146 GBANO004_10_Anopheles_strodei,
 147 GBANO005_10_Anopheles_strodei,
 148 GBANO006_10_Anopheles_strodei,
 149 GBANO007_10_Anopheles_strodei,
 150 GBANO008_10_Anopheles_strodei,
 151 GBANO009_10_Anopheles_strodei,
 152 GBANO010_10_Anopheles_strodei,
 153 GBANO011_10_Anopheles_strodei,
 154 GBANO012_10_Anopheles_strodei,
 155 GBANO013_10_Anopheles_albertoi,
 156 GBANO014_10_Anopheles_albertoi,
 157 GBANO015_10_Anopheles_albertoi,
 158 GBANO016_10_Anopheles_arthuri,
 159 GBANO017_10_Anopheles_arthuri,
 160 GBANO018_10_Anopheles_arthuri,
 161 GBANO019_10_Anopheles_arthuri,
 162 GBANO020_10_Anopheles_arthuri,
 163 GBANO021_10_Anopheles_arthuri,
 164 GBANO022_10_Anopheles_strodei,
 165 GBANO343_12_Anopheles_janconnae,
 166 GBANO344_12_Anopheles_janconnae,
 167 GBANO345_12_Anopheles_janconnae,
 168 GBANO346_12_Anopheles_janconnae,
 169 GBANO347_12_Anopheles_janconnae,
 170 GBANO348_12_Anopheles_janconnae,
 171 GBANO349_12_Anopheles_janconnae,
 172 GBANO350_12_Anopheles_janconnae,
 173 GBANO351_12_Anopheles_janconnae,
 174 GBANO352_12_Anopheles_janconnae,
 175 GBANO353_12_Anopheles_janconnae,
 176 GBANO354_12_Anopheles_janconnae,
 177 GBANO355_12_Anopheles_janconnae,
 178 GBANO356_12_Anopheles_janconnae,
 179 GBANO444_12_Anopheles_antunesi,
 180 GBANO445_12_Anopheles_antunesi,
 181 GBANO446_12_Anopheles_antunesi,
 182 GBANO447_12_Anopheles_antunesi,
 183 GBANO448_12_Anopheles_antunesi,
 184 GBANO449_12_Anopheles_antunesi,
 185 GBANO450_12_Anopheles_pristinus,
 186 GBANO451_12_Anopheles_antunesi,
 187 GBANO452_12_Anopheles_pristinus,
 188 GBANO453_12_Anopheles_pristinus,
 189 GBANO454_12_Anopheles_pristinus,
 190 GBANO455_12_Anopheles_pristinus,
 191 GBANO456_12_Anopheles_pristinus,
 192 GBANO457_12_Anopheles_pristinus,
 193 GBANO458_12_Anopheles_pristinus,
 194 GBANO459_12_Anopheles_pristinus,
 195 GBANO460_12_Anopheles_pristinus,
 196 GBANO461_12_Anopheles_pristinus,
 197 GBANO463_12_Anopheles_triannulatus,
 198 GBANO464_12_Anopheles_triannulatus,
 199 GBANO465_12_Anopheles_triannulatus,
 200 GBANO466_12_Anopheles_rangeli,
 201 GBANO467_12_Anopheles_rangeli,
 202 GBANO468_12_Anopheles_rangeli,
 203 GBANO469_12_Anopheles_rangeli,
 204 GBANO470_12_Anopheles_rangeli,
 205 GBANO471_12_Anopheles_argyritarsis,
 206 GBANO472_12_Anopheles_argyritarsis,
 207 GBANO473_12_Anopheles_braziliensis,
 208 GBANO474_12_Anopheles_braziliensis,
 209 GBANO475_12_Anopheles_braziliensis,
 210 GBANO476_12_Anopheles_marajoara,
 211 GBANO477_12_Anopheles_marajoara,
 212 GBANO478_12_Anopheles_marajoara,
 213 GBANO479_12_Anopheles_costai,
 214 GBANO480_12_Anopheles_costai,
 215 GBANO481_12_Anopheles_peryassui,
 216 GBANO482_12_Anopheles_darlingi,
 217 GBANO483_12_Anopheles_pseudopunctipennis,
 218 GBANO484_12_Anopheles_pseudopunctipennis,
 219 GBANO485_12_Anopheles_nimbus,
 220 GBANO602_12_Anopheles_rangeli,
 221 GBANO603_12_Anopheles_oswaldoi,
 222 GBANO604_12_Anopheles_dunhami,
 223 GBANO605_12_Anopheles_nuneztovari,
 224 GBANO606_12_Anopheles_nuneztovari,
 225 GBANO607_12_Anopheles_nuneztovari,
 226 GBANO608_12_Anopheles_nuneztovari,
 227 GBANO609_12_Anopheles_nuneztovari,
 228 GBANO610_12_Anopheles_nuneztovari,
 229 GBANO611_12_Anopheles_nuneztovari,
 230 GBANO612_12_Anopheles_nuneztovari,
 231 GBANO613_12_Anopheles_nuneztovari,
 232 GBANO614_12_Anopheles_nuneztovari,
 233 GBANO615_12_Anopheles_dunhami,
 234 GBANO616_12_Anopheles_dunhami,
 235 GBANO617_12_Anopheles_dunhami,
 236 GBANO618_12_Anopheles_dunhami,
 237 GBANO619_12_Anopheles_trinkae,
 238 GBANO620_12_Anopheles_trinkae,
 239 GBANO637_12_Anopheles_konderi,
 240 GBANO638_12_Anopheles_konderi,
 241 GBANO639_12_Anopheles_konderi,
 242 GBANO640_12_Anopheles_konderi,
 243 GBANO641_12_Anopheles_konderi,
 244 GBANO642_12_Anopheles_konderi,
 245 GBANO643_12_Anopheles_konderi,
 246 GBANO644_12_Anopheles_konderi,
 247 GBANO645_12_Anopheles_konderi,
 248 GBANO646_12_Anopheles_konderi,
 249 GBANO753_12_Anopheles_homunculus,
 250 GBANO754_12_Anopheles_homunculus,
 251 GBANO755_12_Anopheles_homunculus,
 252 GBANO756_12_Anopheles_homunculus,
 253 GBANO757_12_Anopheles_homunculus,
 254 GBANO758_12_Anopheles_homunculus,
 255 GBANO759_12_Anopheles_homunculus,
 256 GBANO760_12_Anopheles_homunculus,
 257 GBANO761_12_Anopheles_homunculus,
 258 GBANO762_12_Anopheles_homunculus,
 259 GBANO767_12_Anopheles_benarrochi,
 260 GBANO768_12_Anopheles_benarrochi,
 261 GBANO769_12_Anopheles_benarrochi,
 262 GBANO770_12_Anopheles_benarrochi,
 263 GBANO771_12_Anopheles_benarrochi,
 264 GBANO772_12_Anopheles_benarrochi,
 265 GBANO773_12_Anopheles_benarrochi,
 266 GBANO774_12_Anopheles_benarrochi,
 267 GBANO775_12_Anopheles_benarrochi,
 268 GBANO776_12_Anopheles_benarrochi,
 269 GBANO777_12_Anopheles_benarrochi,
 270 GBANO778_12_Anopheles_benarrochi,
 271 GBANO779_12_Anopheles_benarrochi,
 272 GBANO780_12_Anopheles_benarrochi,
 273 GBANO781_12_Anopheles_triannulatus,
 274 GBANO782_12_Anopheles_triannulatus,
 275 GBANO783_12_Anopheles_triannulatus,
 276 GBANO784_12_Anopheles_albitarsis,
 277 GBANO785_12_Anopheles_albitarsis,
 278 GBANO786_12_Anopheles_albitarsis,
 279 GBANO787_12_Anopheles_rangeli,
 280 GBANO788_12_Anopheles_rangeli,
 281 GBANO789_12_Anopheles_rangeli,
 282 GBANO790_12_Anopheles_rangeli,
 283 GBANO791_12_Anopheles_rangeli,
 284 GBANO792_12_Anopheles_punctimacula,
 285 GBANO794_12_Anopheles_neomaculipalpus,
 286 GBANO795_12_Anopheles_neomaculipalpus,
 287 GBANO796_12_Anopheles_mattogrossensis,
 288 GBANO797_12_Anopheles_costai,
 289 GBANO798_12_Anopheles_costai,
 290 GBDCU001_12_Stegomyia_albopicta,
 291 GBDCU002_12_Hulecoeteomyia_japonica,
 292 GBDCU189_12_Hulecoeteomyia_japonica,
 293 GBDCU221_12_Culex_quinquefasciatus,
 294 GBDCU222_12_Culex_quinquefasciatus,
 295 GBDCU223_12_Culex_quinquefasciatus,
 296 GBDCU224_12_Culex_quinquefasciatus,
 297 GBDCU225_12_Culex_quinquefasciatus,
 298 GBDCU226_12_Culex_quinquefasciatus,
 299 GBDCU227_12_Culex_quinquefasciatus,
 300 GBDCU228_12_Culex_quinquefasciatus,
 301 GBDCU236_12_Stegomyia_aegypti,
 302 GBDCU237_12_Culex_quinquefasciatus,
 303 GBDCU308_12_Stegomyia_aegypti,
 304 GBDCU309_12_Stegomyia_aegypti,
 305 GBDCU310_12_Stegomyia_aegypti,
 306 GBDCU311_12_Stegomyia_aegypti,
 307 GBDCU313_12_Culex_brethesi,
 308 GBDCU361_12_Culex_quinquefasciatus,
 309 GBDCU378_12_Stegomyia_albopicta,
 310 GBDCU379_12_Stegomyia_albopicta,
 311 GBDCU414_12_Stegomyia_albopicta,
 312 GBDCU536_12_Stegomyia_albopicta,
 313 GBDCU537_12_Stegomyia_albopicta,
 314 GBDCU538_12_Stegomyia_albopicta,
 315 GBDCU539_12_Stegomyia_albopicta,
 316 GBDCU540_12_Stegomyia_albopicta,
 317 GBDCU541_12_Stegomyia_albopicta,
 318 GBDCU542_12_Stegomyia_albopicta,
 319 GBDCU543_12_Stegomyia_albopicta,
 320 GBDCU544_12_Stegomyia_albopicta,
 321 GBDCU545_12_Stegomyia_albopicta,
 322 GBDCU546_12_Stegomyia_albopicta,
 323 GBDCU547_12_Stegomyia_albopicta,
 324 GBDCU548_12_Stegomyia_albopicta,
 325 GBDCU549_12_Stegomyia_albopicta,
 326 GBDCU550_12_Stegomyia_albopicta,
 327 GBDCU551_12_Stegomyia_albopicta,
 328 GBDCU552_12_Stegomyia_albopicta,
 329 GBDCU553_12_Stegomyia_albopicta,
 330 GBDCU554_12_Stegomyia_albopicta,
 331 GBDCU555_12_Stegomyia_albopicta,
 332 GBDCU556_12_Stegomyia_albopicta,
 333 GBDCU608_12_Stegomyia_albopicta,
 334 GBDCU609_12_Hulecoeteomyia_japonica,
 335 GBDCU649_12_Culex_quinquefasciatus,
 336 GBDCU650_12_Culex_quinquefasciatus,
 337 GBDCU651_12_Culex_quinquefasciatus,
 338 GBDCU652_12_Culex_quinquefasciatus,
 339 GBDCU653_12_Culex_quinquefasciatus,
 340 GBDCU654_12_Culex_quinquefasciatus,
 341 GBDCU655_12_Culex_quinquefasciatus,
 342 GBDCU672_12_Stegomyia_albopicta,
 343 GBDCU673_12_Stegomyia_albopicta,
 344 GBDCU674_12_Stegomyia_albopicta,
 345 GBDCU675_12_Stegomyia_albopicta,
 346 GBDCU676_12_Stegomyia_albopicta,
 347 GBDCU677_12_Stegomyia_albopicta,
 348 GBDCU678_12_Stegomyia_albopicta,
 349 GBDCU679_12_Stegomyia_albopicta,
 350 GBDCU680_12_Stegomyia_albopicta,
 351 GBDCU681_12_Stegomyia_albopicta,
 352 GBDCU682_12_Stegomyia_albopicta,
 353 GBDCU683_12_Stegomyia_albopicta,
 354 GBDCU684_12_Stegomyia_albopicta,
 355 GBDCU685_12_Stegomyia_albopicta,
 356 GBDP0799_06_Stegomyia_aegypti,
 357 GBDP0800_06_Stegomyia_aegypti,
 358 GBDP0801_06_Stegomyia_aegypti,
 359 GBDP0802_06_Stegomyia_aegypti,
 360 GBDP0803_06_Stegomyia_aegypti,
 361 GBDP0804_06_Stegomyia_aegypti,
 362 GBDP0805_06_Stegomyia_aegypti,
 363 GBDP0806_06_Stegomyia_aegypti,
 364 GBDP0808_06_Stegomyia_aegypti,
 365 GBDP0809_06_Stegomyia_aegypti,
 366 GBDP0811_06_Stegomyia_aegypti,
 367 GBDP0812_06_Stegomyia_aegypti,
 368 GBDP0813_06_Stegomyia_aegypti,
 369 GBDP0814_06_Stegomyia_aegypti,
 370 GBDP0815_06_Stegomyia_aegypti,
 371 GBDP0817_06_Stegomyia_albopicta,
 372 GBDP0818_06_Stegomyia_albopicta,
 373 GBDP0819_06_Stegomyia_albopicta,
 374 GBDP0820_06_Stegomyia_albopicta,
 375 GBDP0821_06_Stegomyia_albopicta,
 376 GBDP0822_06_Stegomyia_albopicta,
 377 GBDP0823_06_Stegomyia_albopicta,
 378 GBDP0824_06_Stegomyia_albopicta,
 379 GBDP0825_06_Stegomyia_albopicta,
 380 GBDP0826_06_Stegomyia_albopicta,
 381 GBDP0827_06_Stegomyia_albopicta,
 382 GBDP10706_12_Stegomyia_aegypti,
 383 GBDP10707_12_Stegomyia_albopicta,
 384 GBDP11984_12_Anopheles_guarani,
 385 GBDP11985_12_Anopheles_guarani,
 386 GBDP11986_12_Anopheles_guarani,
 387 GBDP11987_12_Anopheles_lutzii,
 388 GBDP11988_12_Anopheles_lutzii,
 389 GBDP11989_12_Anopheles_lutzii,
 390 GBDP11990_12_Anopheles_lutzii,
 391 GBDP11991_12_Anopheles_lutzii,
 392 GBDP11992_12_Anopheles_lutzii,
 393 GBDP11993_12_Anopheles_lutzii,
 394 GBDP11994_12_Anopheles_lutzii,
 395 GBDP11995_12_Anopheles_lutzii,
 396 GBDP11996_12_Anopheles_parvus,
 397 GBDP11997_12_Anopheles_parvus,
 398 GBDP11998_12_Anopheles_parvus,
 399 GBDP11999_12_Anopheles_parvus,
 400 GBDP12000_12_Anopheles_parvus,
 401 GBDP12001_12_Anopheles_parvus,
 402 GBDP12002_12_Anopheles_parvus,
 403 GBDP12003_12_Anopheles_parvus,
 404 GBDP12004_12_Anopheles_parvus,
 405 GBDP12005_12_Anopheles_albitarsis,
 406 GBDP12006_12_Anopheles_argyritarsis,
 407 GBDP12007_12_Anopheles_argyritarsis,
 408 GBDP12008_12_Anopheles_argyritarsis,
 409 GBDP12009_12_Anopheles_argyritarsis,
 410 GBDP12010_12_Anopheles_argyritarsis,
 411 GBDP12011_12_Anopheles_atacamensis,
 412 GBDP12012_12_Anopheles_benarrochi,
 413 GBDP12013_12_Anopheles_benarrochi,
 414 GBDP12014_12_Anopheles_benarrochi,
 415 GBDP12015_12_Anopheles_braziliensis,
 416 GBDP12016_12_Anopheles_braziliensis,
 417 GBDP12017_12_Anopheles_cruzi,
 418 GBDP12018_12_Anopheles_darlingi,
 419 GBDP12019_12_Anopheles_darlingi,
 420 GBDP12020_12_Anopheles_darlingi,
 421 GBDP12021_12_Anopheles_deaneorum,
 422 GBDP12022_12_Anopheles_deaneorum,
 423 GBDP12023_12_Anopheles_dunhami,
 424 GBDP12024_12_Anopheles_dunhami,
 425 GBDP12025_12_Anopheles_dunhami,
 426 GBDP12026_12_Anopheles_evansae,
 427 GBDP12027_12_Anopheles_evansae,
 428 GBDP12028_12_Anopheles_galvaoi,
 429 GBDP12029_12_Anopheles_goeldii,
 430 GBDP12030_12_Anopheles_goeldii,
 431 GBDP12031_12_Anopheles_goeldii,
 432 GBDP12032_12_Anopheles_goeldii,
 433 GBDP12033_12_Anopheles_goeldii,
 434 GBDP12034_12_Anopheles_goeldii,
 435 GBDP12035_12_Anopheles_nuneztovari,
 436 GBDP12036_12_Anopheles_nuneztovari,
 437 GBDP12037_12_Anopheles_nuneztovari,
 438 GBDP12038_12_Anopheles_nuneztovari,
 439 GBDP12039_12_Anopheles_intermedius,
 440 GBDP12040_12_Anopheles_kompi,
 441 GBDP12041_12_Anopheles_konderi,
 442 GBDP12042_12_Anopheles_lanei,
 443 GBDP12043_12_Anopheles_lanei,
 444 GBDP12044_12_Anopheles_marajoara,
 445 GBDP12045_12_Anopheles_oryzalimnetes,
 446 GBDP12046_12_Anopheles_oswaldoi,
 447 GBDP12047_12_Anopheles_oswaldoi,
 448 GBDP12048_12_Anopheles_oswaldoi,
 449 GBDP12049_12_Anopheles_oswaldoi,
 450 GBDP12050_12_Anopheles_rangeli,
 451 GBDP12051_12_Anopheles_benarrochi,
 452 GBDP12052_12_Anopheles_rondoni,
 453 GBDP12053_12_Anopheles_rondoni,
 454 GBDP12054_12_Anopheles_rondoni,
 455 GBDP12055_12_Anopheles_strodei,
 456 GBDP12056_12_Anopheles_strodei,
 457 GBDP12057_12_Anopheles_triannulatus,
 458 GBDP12058_12_Anopheles_triannulatus,
 459 GBDP12059_12_Anopheles_triannulatus,
 460 GBDP12060_12_Anopheles_triannulatus,
 461 GBDP12061_12_Anopheles_triannulatus,
 462 GBDP12091_12_Stegomyia_albopicta,
 463 GBDP12092_12_Stegomyia_albopicta,
 464 GBDP12093_12_Stegomyia_albopicta,
 465 GBDP12094_12_Stegomyia_albopicta,
 466 GBDP12095_12_Stegomyia_albopicta,
 467 GBDP12096_12_Stegomyia_albopicta,
 468 GBDP12097_12_Stegomyia_albopicta,
 469 GBDP12346_12_Stegomyia_albopicta,
 470 GBDP12347_12_Stegomyia_albopicta,
 471 GBDP12351_12_Stegomyia_albopicta,
 472 GBDP12438_12_Chironomus,
 473 GBDP12712_12_Culex_quinquefasciatus,
 474 GBDP13157_13_Anopheles_galvaoi,
 475 GBDP13178_13_Anopheles_strodei,
 476 GBDP13179_13_Anopheles_strodei,
 477 GBDP13180_13_Anopheles_strodei,
 478 GBDP13181_13_Anopheles_strodei,
 479 GBDP13182_13_Anopheles_strodei,
 480 GBDP13183_13_Anopheles_strodei,
 481 GBDP13184_13_Anopheles_strodei,
 482 GBDP13185_13_Anopheles_strodei,
 483 GBDP13186_13_Anopheles_strodei,
 484 GBDP13187_13_Anopheles_strodei,
 485 GBDP13188_13_Anopheles_strodei,
 486 GBDP13189_13_Anopheles_strodei,
 487 GBDP13297_13_Culex_quinquefasciatus,
 488 GBDP13300_13_Stegomyia_albopicta,
 489 GBDP13302_13_Stegomyia_albopicta,
 490 GBDP13304_13_Culex_quinquefasciatus,
 491 GBDP13305_13_Culex_quinquefasciatus,
 492 GBDP13306_13_Culex_quinquefasciatus,
 493 GBDP13309_13_Stegomyia_albopicta,
 494 GBDP13316_13_Stegomyia_albopicta,
 495 GBDP13331_13_Culex_quinquefasciatus,
 496 GBDP13332_13_Culex_quinquefasciatus,
 497 GBDP13369_13_Stegomyia_albopicta,
 498 GBDP13370_13_Stegomyia_albopicta,
 499 GBDP13371_13_Culex_quinquefasciatus,
 500 GBDP13372_13_Culex_quinquefasciatus,
 501 GBDP13399_13_Stegomyia_albopicta,
 502 GBDP13406_13_Culex_quinquefasciatus,
 503 GBDP13407_13_Stegomyia_albopicta,
 504 GBDP13410_13_Culex_quinquefasciatus,
 505 GBDP13418_13_Stegomyia_albopicta,
 506 GBDP13431_13_Stegomyia_albopicta,
 507 GBDP13442_13_Anopheles_deaneorum,
 508 GBDP13443_13_Anopheles_albitarsis,
 509 GBDP13481_13_Stegomyia_albopicta,
 510 GBDP13484_13_Culex_quinquefasciatus,
 511 GBDP13497_13_Stegomyia_albopicta,
 512 GBDP13516_13_Stegomyia_albopicta,
 513 GBDP13517_13_Stegomyia_albopicta,
 514 GBDP13548_13_Stegomyia_albopicta,
 515 GBDP13552_13_Culex_quinquefasciatus,
 516 GBDP14272_13_Stegomyia_albopicta,
 517 GBDP14273_13_Stegomyia_albopicta,
 518 GBDP14335_13_Stegomyia_albopicta,
 519 GBDP14336_13_Stegomyia_albopicta,
 520 GBDP14337_13_Stegomyia_albopicta,
 521 GBDP14514_13_Aedimorphus_vexans,
 522 GBDP14516_13_Aedimorphus_vexans,
 523 GBDP14517_13_Aedimorphus_vexans,
 524 GBDP14518_13_Aedimorphus_vexans,
 525 GBDP14617_13_Anopheles_albitarsis,
 526 GBDP14618_13_Anopheles_albitarsis,
 527 GBDP14619_13_Anopheles_albitarsis,
 528 GBDP14620_13_Anopheles_albitarsis,
 529 GBDP14621_13_Anopheles_albitarsis,
 530 GBDP14622_13_Anopheles_albitarsis,
 531 GBDP14623_13_Anopheles_albitarsis,
 532 GBDP14624_13_Anopheles_albitarsis,
 533 GBDP14625_13_Anopheles_albitarsis,
 534 GBDP14626_13_Anopheles_albitarsis,
 535 GBDP14627_13_Anopheles_albitarsis,
 536 GBDP14650_13_Anopheles_albitarsis,
 537 GBDP14651_13_Anopheles_albitarsis,
 538 GBDP14652_13_Anopheles_albitarsis,
 539 GBDP14653_13_Anopheles_albitarsis,
 540 GBDP14654_13_Anopheles_albitarsis,
 541 GBDP14655_13_Anopheles_albitarsis,
 542 GBDP14656_13_Anopheles_albitarsis,
 543 GBDP2012_06_Anopheles_albitarsis,
 544 GBDP2013_06_Anopheles_albitarsis,
 545 GBDP2014_06_Anopheles_albitarsis,
 546 GBDP2015_06_Anopheles_albitarsis,
 547 GBDP2016_06_Anopheles_albitarsis,
 548 GBDP2017_06_Anopheles_albitarsis,
 549 GBDP2018_06_Anopheles_albitarsis,
 550 GBDP2019_06_Anopheles_albitarsis,
 551 GBDP2020_06_Anopheles_albitarsis,
 552 GBDP2021_06_Anopheles_albitarsis,
 553 GBDP2022_06_Anopheles_albitarsis,
 554 GBDP2024_06_Anopheles_marajoara,
 555 GBDP2025_06_Anopheles_marajoara,
 556 GBDP2026_06_Anopheles_marajoara,
 557 GBDP2027_06_Anopheles_marajoara,
 558 GBDP2028_06_Anopheles_marajoara,
 559 GBDP2029_06_Anopheles_marajoara,
 560 GBDP2030_06_Anopheles_marajoara,
 561 GBDP2031_06_Anopheles_marajoara,
 562 GBDP2033_06_Anopheles_marajoara,
 563 GBDP2034_06_Anopheles_deaneorum,
 564 GBDP2035_06_Anopheles_deaneorum,
 565 GBDP2036_06_Anopheles_deaneorum,
 566 GBDP2037_06_Anopheles_deaneorum,
 567 GBDP2038_06_Anopheles_albitarsis,
 568 GBDP2039_06_Anopheles_albitarsis,
 569 GBDP2040_06_Anopheles_albitarsis,
 570 GBDP2041_06_Anopheles_albitarsis,
 571 GBDP2042_06_Anopheles_darlingi,
 572 GBDP2043_06_Anopheles_darlingi,
 573 GBDP2044_06_Anopheles_braziliensis,
 574 GBDP2045_06_Anopheles_braziliensis,
 575 GBDP2875_06_Anopheles_quadrimaculatus,
 576 GBDP4310_07_Stegomyia_aegypti,
 577 GBDP4840_08_Culex_quinquefasciatus,
 578 GBDP5691_09_Culex_quinquefasciatus,
 579 GBDP5692_09_Culex_quinquefasciatus,
 580 GBDP5700_09_Culex_quinquefasciatus,
 581 GBDP6753_09_Stegomyia_aegypti,
 582 GBDP6754_09_Stegomyia_aegypti,
 583 GBDP6755_09_Stegomyia_aegypti,
 584 GBDP7990_09_Culex_quinquefasciatus,
 585 GBDP7991_09_Culex_quinquefasciatus,
 586 GBDP7993_09_Culex_quinquefasciatus,
 587 GBDP7994_09_Culex_quinquefasciatus,
 588 GBDP8040_09_Hulecoeteomyia_japonica,
 589 GBDP8041_09_Hulecoeteomyia_japonica,
 590 GBDP8042_09_Hulecoeteomyia_japonica,
 591 GBDP8043_09_Hulecoeteomyia_japonica,
 592 GBDP8044_09_Hulecoeteomyia_japonica,
 593 GBDP8045_09_Hulecoeteomyia_japonica,
 594 GBDP8046_09_Hulecoeteomyia_japonica,
 595 GBDP8047_09_Hulecoeteomyia_japonica,
 596 GBDP8048_09_Hulecoeteomyia_japonica,
 597 GBMIN11361_13_Anopheles_goeldii,
 598 GBMIN11362_13_Anopheles_goeldii,
 599 GBMIN11363_13_Anopheles_goeldii,
 600 GBMIN11364_13_Anopheles_goeldii,
 601 GBMIN11365_13_Anopheles_goeldii,
 602 GBMIN11366_13_Anopheles_goeldii,
 603 GBMIN11367_13_Anopheles_goeldii,
 604 GBMIN11368_13_Anopheles_goeldii,
 605 GBMIN11369_13_Anopheles_goeldii,
 606 GBMIN11370_13_Anopheles_goeldii,
 607 GBMIN11371_13_Anopheles_goeldii,
 608 GBMIN11372_13_Anopheles_goeldii,
 609 GBMIN11373_13_Anopheles_goeldii,
 610 GBMIN11374_13_Anopheles_goeldii,
 611 GBMIN11375_13_Anopheles_goeldii,
 612 GBMIN11376_13_Anopheles_goeldii,
 613 GBMIN11377_13_Anopheles_goeldii,
 614 GBMIN11388_13_Anopheles_triannulatus,
 615 GBMIN11389_13_Anopheles_triannulatus,
 616 GBMIN11390_13_Anopheles_triannulatus,
 617 GBMIN11391_13_Anopheles_triannulatus,
 618 GBMIN11392_13_Anopheles_triannulatus,
 619 GBMIN11393_13_Anopheles_triannulatus,
 620 GBMIN11394_13_Anopheles_triannulatus,
 621 GBMIN11395_13_Anopheles_triannulatus,
 622 GBMIN11396_13_Anopheles_triannulatus,
 623 GBMIN11397_13_Anopheles_triannulatus,
 624 GBMIN11398_13_Anopheles_triannulatus,
 625 GBMIN11399_13_Anopheles_triannulatus,
 626 GBMIN11400_13_Anopheles_goeldii,
 627 GBMIN11401_13_Anopheles_goeldii,
 628 GBMIN11402_13_Anopheles_goeldii,
 629 GBMIN11403_13_Anopheles_goeldii,
 630 GBMIN11404_13_Anopheles_goeldii,
 631 GBMIN11405_13_Anopheles_goeldii,
 632 GBMIN11406_13_Anopheles_goeldii,
 633 GBMIN11407_13_Anopheles_goeldii,
 634 GBMIN11408_13_Anopheles_goeldii,
 635 GBMIN11409_13_Anopheles_goeldii,
 636 GBMIN11410_13_Anopheles_goeldii,
 637 GBMIN11417_13_Anopheles_triannulatus,
 638 GBMIN11418_13_Anopheles_triannulatus,
 639 GBMIN11419_13_Anopheles_triannulatus,
 640 GBMIN11420_13_Anopheles_triannulatus,
 641 GBMIN11421_13_Anopheles_triannulatus,
 642 GBMIN11422_13_Anopheles_triannulatus,
 643 GBMIN11423_13_Anopheles_triannulatus,
 644 GBMIN11424_13_Anopheles_triannulatus,
 645 GBMIN11425_13_Anopheles_triannulatus,
 646 GBMIN11426_13_Anopheles_triannulatus,
 647 GBMIN11427_13_Anopheles_triannulatus,
 648 GBMIN11428_13_Anopheles_triannulatus,
 649 GBMIN11429_13_Anopheles_triannulatus,
 650 GBMIN11430_13_Anopheles_triannulatus,
 651 GBMIN11843_13_Anopheles_benarrochi,
 652 GBMIN11844_13_Anopheles_benarrochi,
 653 GBMIN11845_13_Anopheles_benarrochi,
 654 GBMIN11846_13_Anopheles_benarrochi,
 655 GBMIN11847_13_Anopheles_benarrochi,
 656 GBMIN11848_13_Anopheles_benarrochi,
 657 GBMIN12935_13_Anopheles_strodei,
 658 GBMIN12936_13_Anopheles_rangeli,
 659 GBMIN12937_13_Anopheles_oswaldoi,
 660 GBMIN12938_13_Anopheles_oswaldoi,
 661 GBMIN12939_13_Anopheles_marajoara,
 662 GBMIN12940_13_Anopheles_lutzii,
 663 GBMIN12941_13_Anopheles_lutzii,
 664 GBMIN12942_13_Anopheles_lutzii,
 665 GBMIN12943_13_Anopheles_lutzii,
 666 GBMIN12944_13_Anopheles_lutzii,
 667 GBMIN12945_13_Anopheles_galvaoi,
 668 GBMIN12946_13_Anopheles_evansae,
 669 GBMIN12947_13_Anopheles_evansae,
 670 GBMIN12948_13_Anopheles_albitarsis,
 671 GBMIN12949_13_Anopheles_strodei,
 672 GBMIN12950_13_Anopheles_strodei,
 673 GBMIN12951_13_Anopheles_rangeli,
 674 GBMIN12952_13_Anopheles_oswaldoi,
 675 GBMIN12953_13_Anopheles_oswaldoi,
 676 GBMIN12954_13_Anopheles_marajoara,
 677 GBMIN12955_13_Anopheles_lutzii,
 678 GBMIN12956_13_Anopheles_lutzii,
 679 GBMIN12957_13_Anopheles_lutzii,
 680 GBMIN12958_13_Anopheles_lutzii,
 681 GBMIN12959_13_Anopheles_galvaoi,
 682 GBMIN12960_13_Anopheles_evansae,
 683 GBMIN12961_13_Anopheles_evansae,
 684 GBMIN12962_13_Anopheles_deaneorum,
 685 GBMIN12963_13_Anopheles_albitarsis,
 686 GBMIN14511_13_Anopheles_albimanus,
 687 GBMIN14512_13_Anopheles_aquasalis,
 688 GBMIN14513_13_Anopheles_pseudopunctipennis,
 689 GBMIN14514_13_Anopheles_punctimacula,
 690 GBMIN14517_13_Anopheles_albimanus,
 691 GBMIN14518_13_Anopheles_albimanus,
 692 GBMIN14519_13_Anopheles_aquasalis,
 693 GBMIN14520_13_Anopheles_pseudopunctipennis,
 694 GBMIN38721_13_Anopheles_arthuri,
 695 GBMIN38722_13_Anopheles_arthuri,
 696 GBMIN38723_13_Anopheles_arthuri,
 697 GBMIN38754_13_Anopheles_arthuri,
 698 GBMIN38755_13_Anopheles_arthuri,
 699 GBMIN38756_13_Anopheles_arthuri,
 700 'GQ165785.1_Coquillettidia_maculipennis',
 701 'GQ165789.1_Coquillettidia_metallica',
 702 'GQ165801.1_Coquillettidia_aurites',
 703 'GQ165802.1_Coquillettidia_fuscopennata',
 704 'GQ165803.1_Coquillettidia_aurea',
 705 GTENK034_11_Culex_quinquefasciatus,
 706 GTENK038_11_Anopheles_darlingi,
 707 GTENK039_11_Stegomyia_aegypti,
 708 'GU013591.1_Coquillettidia_perturbans',
 709 'GU908055.1_Coquillettidia_perturbans',
 710 'GU908066.1_Coquillettidia_perturbans',
 711 'GU908068.1_Coquillettidia_perturbans',
 712 'GU908069.1_Coquillettidia_perturbans',
 713 'GU908070.1_Coquillettidia_perturbans',
 714 'GU908071.1_Coquillettidia_perturbans',
 715 'GU908072.1_Coquillettidia_perturbans',
 716 'GU908073.1_Coquillettidia_perturbans',
 717 'GU908104.1_Culex_territans',
 718 'GU908105.1_Culex_territans',
 719 GU908120_Orthopodomyia_alba,
 720 GU908124_Toxorhynchites_rutilus,
 721 'HE599223.1_Ochlerotatus_albifasciatus',
 722 'HE599224.1_Psorophora_cyanescens',
 723 'HE599225.1_Culex_maxi',
 724 'HE600027.1_Culex_dolosus',
 725 'HE600028.1_Culex_chidesteri',
 726 'HE600029.1_Uranotaenia_lowii',
 727 'HE600031.1_Culex_apicinus',
 728 'HE605118.1_Ochlerotatus_crinifer_1',
 729 'HE605118.1_Ochlerotatus_crinifer_2',
 730 'HE605119.1_Culex_renatoi',
 731 'HE605120.1_Culex_eduardoi',
 732 HQ341634_Mansonia_annulata,
 733 HQ341635_Mansonia_annulata,
 734 HQ341636_Mansonia_annulata,
 735 HQ341637_Mansonia_annulata,
 736 HQ341638_Mansonia_annulata,
 737 HQ341639_Mansonia_annulata,
 738 HQ341640_Mansonia_annulata,
 739 HQ341641_Mansonia_annulata,
 740 HQ341642_Mansonia_annulata,
 741 HQ398877_Toxorhynchites_splendens,
 742 JF811421_Mansonia_dives,
 743 JF811422_Mansonia_dives,
 744 JF811423_Mansonia_dives,
 745 JF811424_Mansonia_dives,
 746 JF811425_Mansonia_dives,
 747 JF811426_Mansonia_dives,
 748 JF811427_Mansonia_dives,
 749 JF811428_Mansonia_dives,
 750 'JQ728121.1_Coquillettidia_crassipes',
 751 'JQ728122.1_Coquillettidia_crassipes',
 752 'JQ728123.1_Coquillettidia_crassipes',
 753 'JQ728124.1_Coquillettidia_crassipes',
 754 'JQ728125.1_Coquillettidia_crassipes',
 755 JQ728126_Toxorhynchites_splendens,
 756 JQ728127_Toxorhynchites_splendens,
 757 JQ728138_Ortopodomyia_anopheloides,
 758 JQ728139_Ortopodomyia_anopheloides,
 759 JQ728140_Ortopodomyia_anopheloides,
 760 JQ728144_Toxorhynchites_gravelyi,
 761 'JQ728179.1_Coquillettidia_crassipes',
 762 JQ728204_Toxorhynchites_christophi,
 763 JQ728210_Toxorhynchites_gravelyi,
 764 'JQ728309.1_Coquillettidia_richiardii',
 765 'JQ728310.1_Coquillettidia_richiardii',
 766 'JQ728319.1_Coquillettidia_crassipes',
 767 JQ728329_Toxorhynchites_kempi,
 768 JQ728330_Toxorhynchites_gravelyi,
 769 JQ728337_Toxorhynchites_edwardsi,
 770 JQ728340_Toxorhynchites_splendens,
 771 'JX040513.1_Coquillettidia_richardii',
 772 JX259518_Ochlerotatus_atlanticus,
 773 'JX259890.1_Coquillettidia_perturbans',
 774 'JX259891.1_Coquillettidia_perturbans',
 775 'JX259892.1_Coquillettidia_perturbans',
 776 'JX259893.1_Coquillettidia_perturbans',
 777 'JX259894.1_Coquillettidia_perturbans',
 778 'JX259895.1_Coquillettidia_perturbans',
 779 'JX259896.1_Coquillettidia_perturbans',
 780 'JX259897.1_Coquillettidia_perturbans',
 781 'JX259905.1_Culex_apicalis',
 782 'JX259906.1_Culex_apicalis',
 783 'JX259921.1_Culex_territans',
 784 'JX259922.1_Culex_territans',
 785 'JX259923.1_Culex_territans',
 786 'JX259924.1_Culex_territans',
 787 'JX259925.1_Culex_territans',
 788 'JX259926.1_Culex_territans',
 789 'JX259927.1_Culex_territans',
 790 'JX259928.1_Culex_territans',
 791 'JX259929.1_Culex_territans',
 792 'JX259930.1_Culex_territans',
 793 'JX259931.1_Culex_territans',
 794 'JX259932.1_Culex_territans',
 795 'JX259933.1_Culex_territans',
 796 'JX260065.1_Mansonia_flaveola',
 797 'KF761600.1_Coquillettidia_perturbans',
 798 'KF919191.1_Culex_spinosus',
 799 MAMTB1058_12_Culex_quinquefasciatus,
 800 MBIB013_10_Anopheles_puntimacula,
 801 MBIB482_10_Anopheles_calderoni,
 802 MBIB484_10_Anopheles_calderoni,
 803 MBIB488_10_Anopheles_calderoni,
 804 MBIB489_10_Anopheles_calderoni,
 805 MBIB490_10_Anopheles_calderoni,
 806 MBIB491_10_Anopheles_calderoni,
 807 MBIB680_10_Anopheles_calderoni,
 808 MBIB681_10_Anopheles_calderoni,
 809 MBIB682_10_Anopheles_calderoni,
 810 MBIB688_10_Anopheles_calderoni,
 811 MBIB694_10_Anopheles_calderoni,
 812 MBIB870_10_Anopheles_albitarsis,
 813 MBIB871_10_Anopheles_albitarsis,
 814 MBIE022_09_Anopheles_albitarsis,
 815 MBIE023_09_Anopheles_albitarsis,
 816 MBIE025_09_Anopheles_albitarsis,
 817 MBIE026_09_Anopheles_albitarsis,
 818 MBIE027_09_Anopheles_albitarsis,
 819 MBIE050_09_Anopheles_albitarsis,
 820 MBIE051_09_Anopheles_albitarsis,
 821 MBIE053_09_Anopheles_albitarsis,
 822 MBIE054_09_Anopheles_albitarsis,
 823 MBIE055_09_Anopheles_albitarsis,
 824 MBIE056_09_Anopheles_albitarsis,
 825 MBIE057_09_Anopheles_albitarsis,
 826 MBIE059_09_Anopheles_albitarsis,
 827 MBIE060_09_Anopheles_albitarsis,
 828 MBIE062_09_Anopheles_albitarsis,
 829 MBIE063_09_Anopheles_albitarsis,
 830 MBIE064_09_Anopheles_albitarsis,
 831 MBIE065_09_Anopheles_albitarsis,
 832 MBIE066_09_Anopheles_albitarsis,
 833 MBIE068_09_Anopheles_albitarsis,
 834 MBIE078_09_Anopheles_albitarsis,
 835 MBIE118_09_Anopheles_marajoara,
 836 MBIE119_09_Anopheles_marajoara,
 837 MBIE120_09_Anopheles_marajoara,
 838 MBIE121_09_Anopheles_marajoara,
 839 MBIE123_09_Anopheles_marajoara,
 840 MBIE124_09_Anopheles_marajoara,
 841 MBIE125_09_Anopheles_marajoara,
 842 MBIE126_09_Anopheles_marajoara,
 843 MBIE128_09_Anopheles_marajoara,
 844 MBIE140_09_Anopheles_marajoara,
 845 MBIE141_09_Anopheles_marajoara,
 846 MBIE142_09_Anopheles_marajoara,
 847 MBIE143_09_Anopheles_marajoara,
 848 MBIE144_09_Anopheles_marajoara,
 849 MBIE145_09_Anopheles_marajoara,
 850 MBIE146_09_Anopheles_marajoara,
 851 MBIE147_09_Anopheles_marajoara,
 852 MBIE148_09_Anopheles_marajoara,
 853 MBIE161_09_Anopheles_albitarsis,
 854 MBIE162_09_Anopheles_albitarsis,
 855 MBIE163_09_Anopheles_albitarsis,
 856 MBIE164_09_Anopheles_albitarsis,
 857 MBIE165_09_Anopheles_albitarsis,
 858 MBIE166_09_Anopheles_albitarsis,
 859 MBIE168_09_Anopheles_albitarsis,
 860 MBIE169_09_Anopheles_oryzalimnetes,
 861 MBIE170_09_Anopheles_albitarsis,
 862 MBIE171_09_Anopheles_albitarsis,
 863 MBIE172_09_Anopheles_albitarsis,
 864 MBIE173_09_Anopheles_albitarsis,
 865 MBIE174_09_Anopheles_oryzalimnetes,
 866 MBIE175_09_Anopheles_oryzalimnetes,
 867 MBIE176_09_Anopheles_albitarsis,
 868 MBIE177_09_Anopheles_oryzalimnetes,
 869 MBIE178_09_Anopheles_albitarsis,
 870 MBIE179_09_Anopheles_oryzalimnetes,
 871 MBIE181_09_Anopheles_oryzalimnetes,
 872 MBIE185_09_Anopheles_oryzalimnetes,
 873 MBIE186_09_Anopheles_oryzalimnetes,
 874 MBIE187_09_Anopheles_oryzalimnetes,
 875 MBIE297_09_Anopheles_albitarsis,
 876 MBIE298_09_Anopheles_albitarsis,
 877 MBIE299_09_Anopheles_albitarsis,
 878 MBIE333_09_Anopheles_albitarsis,
 879 MBIE335_09_Anopheles_albitarsis,
 880 MBIE336_09_Anopheles_albitarsis,
 881 MBIE337_09_Anopheles_albitarsis,
 882 MBIE351_09_Anopheles_albitarsis,
 883 MBIE352_09_Anopheles_albitarsis,
 884 MBIE353_09_Anopheles_albitarsis,
 885 MBIE355_09_Anopheles_albitarsis,
 886 MBIE356_09_Anopheles_albitarsis,
 887 MBIE357_09_Anopheles_albitarsis,
 888 MBIE358_09_Anopheles_albitarsis,
 889 MBIE359_09_Anopheles_albitarsis,
 890 MBIE360_09_Anopheles_albitarsis,
 891 MBIE384_09_Anopheles_pholidotus,
 892 MBIE385_09_Anopheles_pholidotus,
 893 MBIG107_09_Anopheles_albitarsis,
 894 MBIG115_09_Anopheles_albitarsis,
 895 MBII010_09_Anopheles_oryzalimnetes,
 896 MBII011_09_Anopheles_albitarsis,
 897 MBII012_09_Anopheles_albitarsis,
 898 MBII014_09_Anopheles_oryzalimnetes,
 899 MBII016_09_Anopheles_albitarsis,
 900 MBII017_09_Anopheles_albitarsis,
 901 MBII020_09_Anopheles_albitarsis,
 902 MBII021_09_Anopheles_albitarsis,
 903 MBII023_09_Anopheles_albitarsis,
 904 MBII025_09_Anopheles_marajoara,
 905 MBII026_09_Anopheles_marajoara,
 906 MBII027_09_Anopheles_marajoara,
 907 MBII028_09_Anopheles_marajoara,
 908 MBII029_09_Anopheles_marajoara,
 909 MBII031_09_Anopheles_marajoara,
 910 MBII032_09_Anopheles_marajoara,
 911 MBII033_09_Anopheles_marajoara,
 912 MBII046_09_Anopheles_marajoara,
 913 MBII047_09_Anopheles_marajoara,
 914 MBII050_09_Anopheles_marajoara,
 915 MBII051_09_Anopheles_marajoara,
 916 MBII052_09_Anopheles_marajoara,
 917 MBII054_09_Anopheles_marajoara,
 918 MBII055_09_Anopheles_marajoara,
 919 MBII056_09_Anopheles_marajoara,
 920 MBII057_09_Anopheles_marajoara,
 921 MBII058_09_Anopheles_marajoara,
 922 MBII059_09_Anopheles_marajoara,
 923 MBII060_09_Anopheles_marajoara,
 924 MBII070_09_Anopheles_marajoara,
 925 MBII072_09_Anopheles_marajoara,
 926 MBII078_09_Anopheles_deaneorum,
 927 MBII079_09_Anopheles_deaneorum,
 928 MBII080_09_Anopheles_deaneorum,
 929 MBII081_09_Anopheles_deaneorum,
 930 MBII083_09_Anopheles_deaneorum,
 931 MBII084_09_Anopheles_deaneorum,
 932 MBII085_09_Anopheles_deaneorum,
 933 MBII086_09_Anopheles_deaneorum,
 934 MBII087_09_Anopheles_deaneorum,
 935 MBII094_09_Anopheles_deaneorum,
 936 MBII097_09_Anopheles_deaneorum,
 937 MBII099_09_Anopheles_deaneorum,
 938 MBII102_09_Anopheles_oryzalimnetes,
 939 MBII103_09_Anopheles_oryzalimnetes,
 940 MBII106_09_Anopheles_oryzalimnetes,
 941 MBII108_09_Anopheles_oryzalimnetes,
 942 MBII110_09_Anopheles_oryzalimnetes,
 943 MBII114_09_Anopheles_oryzalimnetes,
 944 MBII121_09_Anopheles_oryzalimnetes,
 945 MBII122_09_Anopheles_oryzalimnetes,
 946 MBII123_09_Anopheles_oryzalimnetes,
 947 MBII124_09_Anopheles_oryzalimnetes,
 948 MBII128_09_Anopheles_oryzalimnetes,
 949 MBII129_09_Anopheles_oryzalimnetes,
 950 MBII131_09_Anopheles_oryzalimnetes,
 951 MBII132_09_Anopheles_oryzalimnetes,
 952 MBII133_09_Anopheles_oryzalimnetes,
 953 MBII134_09_Anopheles_albitarsis,
 954 MBII135_09_Anopheles_deaneorum,
 955 MBII136_09_Anopheles_albitarsis,
 956 MBII137_09_Anopheles_albitarsis,
 957 MBII138_09_Anopheles_albitarsis,
 958 MBII139_09_Anopheles_albitarsis,
 959 MBII141_09_Anopheles_albitarsis,
 960 MBII142_09_Anopheles_albitarsis,
 961 MBII143_09_Anopheles_albitarsis,
 962 MBII144_09_Anopheles_albitarsis,
 963 MBII146_09_Anopheles_deaneorum,
 964 MBII147_09_Anopheles_albitarsis,
 965 MBII149_09_Anopheles_albitarsis,
 966 MBII155_09_Anopheles_albitarsis,
 967 MBII156_09_Anopheles_albitarsis,
 968 MBII157_09_Anopheles_albitarsis,
 969 MBII158_09_Anopheles_albitarsis,
 970 MBII159_09_Anopheles_albitarsis,
 971 MBII160_09_Anopheles_oryzalimnetes,
 972 MBII161_09_Anopheles_albitarsis,
 973 MBII164_09_Anopheles_albitarsis,
 974 MBII167_09_Anopheles_albitarsis,
 975 MBII168_09_Anopheles_albitarsis,
 976 MBII169_09_Anopheles_marajoara,
 977 MBII170_09_Anopheles_marajoara,
 978 MBII171_09_Anopheles_albitarsis,
 979 MBII173_09_Anopheles_oryzalimnetes,
 980 MBII177_09_Anopheles_oryzalimnetes,
 981 MBII178_09_Anopheles_oryzalimnetes,
 982 MBII206_09_Anopheles_oryzalimnetes,
 983 MBII207_09_Anopheles_oryzalimnetes,
 984 MBII208_09_Anopheles_oryzalimnetes,
 985 MBII209_09_Anopheles_oryzalimnetes,
 986 MBII210_09_Anopheles_albitarsis,
 987 MBII211_09_Anopheles_albitarsis,
 988 MBII212_09_Anopheles_albitarsis,
 989 MBII213_09_Anopheles_albitarsis,
 990 MBII220_09_Anopheles_albitarsis,
 991 MBII221_09_Anopheles_albitarsis,
 992 MBII222_09_Anopheles_albitarsis,
 993 MBII223_09_Anopheles_albitarsis,
 994 MBII224_09_Anopheles_albitarsis,
 995 MBII225_09_Anopheles_albitarsis,
 996 MBII226_09_Anopheles_albitarsis,
 997 MBII227_09_Anopheles_albitarsis,
 998 MBII228_09_Anopheles_albitarsis,
 999 MBII240_09_Anopheles_albitarsis,
 1000 MBII241_09_Anopheles_albitarsis,
 1001 MBII242_09_Anopheles_albitarsis,
 1002 MBII243_09_Anopheles_albitarsis,
 1003 MBII244_09_Anopheles_albitarsis,
 1004 MBII245_09_Anopheles_albitarsis,
 1005 MBII246_09_Anopheles_albitarsis,
 1006 MBII247_09_Anopheles_albitarsis,
 1007 MBII249_09_Anopheles_albitarsis,
 1008 MBII259_09_Anopheles_albitarsis,
 1009 MBII260_09_Anopheles_albitarsis,
 1010 MBII261_09_Anopheles_albitarsis,
 1011 MBII262_09_Anopheles_albitarsis,
 1012 MBII268_09_Anopheles_albitarsis,
 1013 MBII295_09_Anopheles_oryzalimnetes,
 1014 MBII296_09_Anopheles_oryzalimnetes,
 1015 MBII301_09_Anopheles_janconnae,
 1016 MBII302_09_Anopheles_janconnae,
 1017 MBII303_09_Anopheles_janconnae,
 1018 MBII304_09_Anopheles_janconnae,
 1019 MBII340_09_Anopheles_janconnae,
 1020 MBII341_09_Anopheles_janconnae,
 1021 MBII346_09_Anopheles_janconnae,
 1022 MBII347_09_Anopheles_janconnae,
 1023 MBII348_09_Anopheles_janconnae,
 1024 MBII349_09_Anopheles_janconnae,
 1025 MBII351_09_Anopheles_janconnae,
 1026 MBII353_09_Anopheles_janconnae,
 1027 MBII357_09_Anopheles_janconnae,
 1028 MBII361_09_Anopheles_janconnae,
 1029 MBII367_09_Anopheles_janconnae,
 1030 MBII371_09_Anopheles_janconnae,
 1031 MBII373_09_Anopheles_janconnae,
 1032 MBII374_09_Anopheles_janconnae,
 1033 MBII377_09_Anopheles_janconnae,
 1034 MBII381_09_Anopheles_marajoara,
 1035 MBII385_09_Anopheles_marajoara,
 1036 MBII386_09_Anopheles_marajoara,
 1037 MBII390_09_Anopheles_albitarsis,
 1038 MBII391_09_Anopheles_albitarsis,
 1039 MBII392_09_Anopheles_albitarsis,
 1040 MBII393_09_Anopheles_oryzalimnetes,
 1041 MBII394_09_Anopheles_albitarsis,
 1042 MBII395_09_Anopheles_albitarsis,
 1043 MBII396_09_Anopheles_albitarsis,
 1044 MBII397_09_Anopheles_albitarsis,
 1045 MBII400_09_Anopheles_albitarsis,
 1046 MBII401_09_Anopheles_albitarsis,
 1047 MBII402_09_Anopheles_albitarsis,
 1048 MBII403_09_Anopheles_albitarsis,
 1049 MBII404_09_Anopheles_albitarsis,
 1050 MBII405_09_Anopheles_albitarsis,
 1051 MBII406_09_Anopheles_albitarsis,
 1052 MBII408_09_Anopheles_albitarsis,
 1053 MBII412_09_Anopheles_albitarsis,
 1054 MBII413_09_Anopheles_oryzalimnetes,
 1055 MBII416_09_Anopheles_albitarsis,
 1056 MBII417_09_Anopheles_albitarsis,
 1057 MBII418_09_Anopheles_albitarsis,
 1058 MBII420_09_Anopheles_albitarsis,
 1059 MBII421_09_Anopheles_albitarsis,
 1060 MBII422_09_Anopheles_albitarsis,
 1061 MBII424_09_Anopheles_albitarsis,
 1062 MBII425_09_Anopheles_deaneorum,
 1063 MBII438_09_Anopheles_deaneorum,
 1064 MBII439_09_Anopheles_albitarsis,
 1065 MBII440_09_Anopheles_albitarsis,
 1066 MBII441_09_Anopheles_albitarsis,
 1067 MBII443_09_Anopheles_albitarsis,
 1068 MBII444_09_Anopheles_albitarsis,
 1069 MBII445_09_Anopheles_albitarsis,
 1070 MBII446_09_Anopheles_albitarsis,
 1071 MBII466_09_Anopheles_albitarsis,
 1072 MBII471_09_Anopheles_oryzalimnetes,
 1073 MBII485_09_Anopheles_oryzalimnetes,
 1074 MBII486_09_Anopheles_albitarsis,
 1075 MBII488_09_Anopheles_albitarsis,
 1076 MBII489_09_Anopheles_oryzalimnetes,
 1077 MBII499_09_Anopheles_marajoara,
 1078 MBII500_09_Anopheles_albitarsis,
 1079 MBII507_09_Anopheles_oryzalimnetes,
 1080 MBII510_09_Anopheles_oryzalimnetes,
 1081 MBII595_09_Anopheles_deaneorum,
 1082 MBII615_09_Anopheles_deaneorum,
 1083 MBII760_09_Anopheles_janconnae,
 1084 MBII761_09_Anopheles_janconnae,
 1085 MBII837_09_Anopheles_albitarsis,
 1086 MBII839_09_Anopheles_albitarsis,
 1087 MBII853_09_Anopheles_albitarsis,
 1088 MBII855_09_Anopheles_albitarsis,
 1089 MBII856_09_Anopheles_albitarsis,
 1090 MBII858_09_Anopheles_albitarsis,
 1091 MBII859_09_Anopheles_albitarsis,
 1092 MBII862_09_Anopheles_albitarsis,
 1093 MBII894_09_Anopheles_lepidotus,
 1094 MBII895_09_Anopheles_lepidotus,
 1095 MBIK001_10_Anopheles_albitarsis,
 1096 MBIK002_10_Anopheles_albitarsis,
 1097 MBIK003_10_Anopheles_albitarsis,
 1098 MBIK004_10_Anopheles_albitarsis,
 1099 MBIK005_10_Anopheles_albitarsis,
 1100 MBIK006_10_Anopheles_albitarsis,
 1101 MBIK007_10_Anopheles_albitarsis,
 1102 MBIK008_10_Anopheles_albitarsis,
 1103 MBIK009_10_Anopheles_albitarsis,
 1104 MBIK010_10_Anopheles_albitarsis,
 1105 MBIK011_10_Anopheles_albitarsis,
 1106 MBIK012_10_Anopheles_albitarsis,
 1107 MBIK013_10_Anopheles_albitarsis,
 1108 MBIK014_10_Anopheles_albitarsis,
 1109 MBIK015_10_Anopheles_janconnae,
 1110 MBIK016_10_Anopheles_janconnae,
 1111 MBIK017_10_Anopheles_janconnae,
 1112 MBIK018_10_Anopheles_janconnae,
 1113 MBIK019_10_Anopheles_janconnae,
 1114 MBIK031_10_Anopheles_janconnae,
 1115 MBIK032_10_Anopheles_janconnae,
 1116 MBIK033_10_Anopheles_janconnae,
 1117 MBIK034_10_Anopheles_janconnae,
 1118 MBIK035_10_Anopheles_janconnae,
 1119 MBIK036_10_Anopheles_janconnae,
 1120 MBIK037_10_Anopheles_janconnae,
 1121 MBIK038_10_Anopheles_janconnae,
 1122 MBIK039_10_Anopheles_janconnae,
 1123 MBIK040_10_Anopheles_janconnae,
 1124 MBIK041_10_Anopheles_janconnae,
 1125 MBIK042_10_Anopheles_janconnae,
 1126 MBIK043_10_Anopheles_janconnae,
 1127 MBIK044_10_Anopheles_janconnae,
 1128 MBIK045_10_Anopheles_janconnae,
 1129 MBIK046_10_Anopheles_janconnae,
 1130 MBIK058_10_Anopheles_janconnae,
 1131 MBIK059_10_Anopheles_janconnae,
 1132 MBIK060_10_Anopheles_janconnae,
 1133 MBIK061_10_Anopheles_janconnae,
 1134 MBIK062_10_Anopheles_janconnae,
 1135 MBIK063_10_Anopheles_janconnae,
 1136 MBIK064_10_Anopheles_janconnae,
 1137 MBIK065_10_Anopheles_janconnae,
 1138 MBIK066_10_Anopheles_janconnae,
 1139 MBIK067_10_Anopheles_janconnae,
 1140 MBIK068_10_Anopheles_janconnae,
 1141 MBIK069_10_Anopheles_janconnae,
 1142 MBIK081_10_Anopheles_janconnae,
 1143 MBIK082_10_Anopheles_janconnae,
 1144 MBIK083_10_Anopheles_janconnae,
 1145 MBIK084_10_Anopheles_janconnae,
 1146 MBIK085_10_Anopheles_janconnae,
 1147 MBIK088_10_Anopheles_albitarsis,
 1148 MBIK153_10_Anopheles_albitarsis,
 1149 MBIK154_10_Anopheles_albitarsis,
 1150 MBIK155_10_Anopheles_janconnae,
 1151 MBIK157_10_Anopheles_albitarsis,
 1152 MBIK158_10_Anopheles_albitarsis,
 1153 MBIT1101_11_Stegomyia_albopicta,
 1154 MBIT1102_11_Stegomyia_albopicta,
 1155 MBIT1104_11_Stegomyia_albopicta,
 1156 NEONT231_10_Aedimorphus_vexans,
 1157 NEONT232_10_Aedimorphus_vexans,
 1158 NEONT233_10_Aedimorphus_vexans,
 1159 NEONT275_10_Aedimorphus_vexans,
 1160 NEONT292_10_Aedimorphus_vexans,
 1161 NEONT293_10_Aedimorphus_vexans,
 1162 NEONU116_11_Hulecoeteomyia_japonica,
 1163 NEONU118_11_Hulecoeteomyia_japonica,
 1164 NEONU119_11_Hulecoeteomyia_japonica,
 1165 NEONU120_11_Hulecoeteomyia_japonica,
 1166 NEONU121_11_Hulecoeteomyia_japonica,
 1167 NEONU122_11_Hulecoeteomyia_japonica,
 1168 NEONU123_11_Hulecoeteomyia_japonica,
 1169 NEONU128_11_Aedimorphus_vexans,
 1170 NEONU130_11_Aedimorphus_vexans,
 1171 NEONU143_11_Culex_restuans,
 1172 NEONU144_11_Culex_restuans,
 1173 NEONU146_11_Culex_restuans,
 1174 NEONU147_11_Culex_restuans,
 1175 NEONU148_11_Culex_restuans,
 1176 NEONU185_11_Hulecoeteomyia_japonica,
 1177 NEONU307_11_Aedimorphus_vexans,
 1178 NEONU309_11_Aedimorphus_vexans,
 1179 NEONU310_11_Aedimorphus_vexans,
 1180 NEONV008_11_Culex_inhibitator,
 1181 NEONV018_11_Culex_bahamensis,
 1182 NEONV034_11_Culex_interrogator,
 1183 NEONV041_11_Culex_nigripalpus,
 1184 NEONV060_11_Mansonia_flaveolata,
 1185 NEONV064_11_Psorophora_columbiae,
 1186 NEONV065_11_Psorophora_columbiae,
 1187 NEONV070_11_Psorophora_insularia,
 1188 NEONV072_11_Psorophora_insularia,
 1189 NEONV077_11_Psorophora_pygmaea,
 1190 NEONV078_11_Psorophora_pygmaea,
 1191 NEONV090_11_Psorophora_howardii,
 1192 NEONV117_11_Howardina_bahamensis,
 1193 NEONV118_11_Howardina_bahamensis,
 1194 NEONV143_11_Gymnometopa_mediovittata,
 1195 NEONV157_11_Lewnielsenius_muelleri,
 1196 NEONV180_11_Ochlerotatus_taeniorhynchus,
 1197 NEONV182_11_Ochlerotatus_tortilis,
 1198 NEONV183_11_Ochlerotatus_tortilis,
 1199 NEONV184_11_Ochlerotatus_tortilis,
 1200 NEONV287_11_Uranotaenia_socialis,
 1201 NHMBF035_11_Simulium,
 1202 NWBF604_11_Simulium,
 1203 NWBF641_11_Gigantodax,
 1204 NWBF653_11_Gigantodax,
 1205 P01_COI_Anopheles_neomaculipalpus,
 1206 P02_COI_Ochlerotatus_angustivittatus,
 1207 P03_COI_Ochelrotatus_euiris,
 1208 P04_COI_Psorophora_cingulata,
 1209 P05_COI_indet,
 1210 P06_COI_Culex_sp,
 1211 P07_COI_Culex_nigripalpus,
 1212 P08_COI_Culex_sp,
 1213 P09_COI_Culex_sp,
 1214 P10_COI_Culex_sp,
 1215 P11_COI_Culex_CoronatorComplex,
 1216 P12_COI_Culex_sp,
 1217 P13_COI_Culex_sp,
 1218 P14_COI_Culex_corniger,
 1219 P15_COI_Culex_corniger,
 1220 P16_COI_Culex_lactator,
 1221 P17_COI_Culex_corniger,
 1222 P18_COI_Culex_corniger,
 1223 P19_COI_Culex_corniger,
 1224 P20_COI_Culex_corniger,
 1225 P21_COI_Culex_corniger,
 1226 P22_COI_Culex_declarator,
 1227 P23_COI_Culex_nigripalpus,
 1228 P24_COI_Culex_CoronatorComplex,
 1229 P25_COI_Culex_declarator,
 1230 P26_COI_Culex_cf_erythrothorax,
 1231 P27_COI_Culex_lactator,
 1232 P28_COI_Culex_CoronatorComplex,
 1233 P29_COI_Culex_declarator,
 1234 P30_COI_Culex_corniger,
 1235 P31_COI_Culex_CoronatorComplex,
 1236 P32_COI_Culex_declarator,
 1237 P33_COI_Culex_CoronatorComplex,
 1238 P34_COI_Culex_declarator,
 1239 P35_COI_Culex_sp,
 1240 P36_COI_Culex_sp,
 1241 P37_COI_Culex_sp,
 1242 P38_COI_Culex_sp,
 1243 P39_COI_Culex_sp,
 1244 P40_COI_Culex_sp,
 1245 P41_COI_Culex_sp,
 1246 P42_COI_Culex_sp,
 1247 P43_COI_Culex_sp,
 1248 P44_COI_Culex_sp,
 1249 P45_COI_Culex_cf_spissipes,
 1250 P46_COI_Culex_sp,
 1251 P47_COI_Culex_sp,
 1252 P48_COI_Coquillettidia_nigricans,
 1253 P49_COI_Haemagogus_janthinomys,
 1254 P50_COI_Haemagogus_janthinomys,
 1255 P51_COI_Haemagogus_cf_lucifer,
 1256 P52_COI_Psorophora_ferox,
 1257 P53_COI_Psorophora_ferox,
 1258 P54_COI_Trichoprosopon_evansae,
 1259 P55_COI_Wyeomyia_luteoventralis,
 1260 P56_COI_Culex_erraticus,
 1261 P57_COI_Culex_educator,
 1262 P58_COI_Culex_conspirator,
 1263 P59_COI_Culex_sp,
 1264 P60_COI_Culex_erraticus,
 1265 P61_COI_Culex_declarator,
 1266 P62_COI_culex_lucifugus,
 1267 P63_COI_Culex_conspirator,
 1268 P64_COI_Culex_theobaldi,
 1269 P65_COI_Culex_conspirator,
 1270 P66_COI_Culex_declarator,
 1271 P67_COI_Culex_lucifugus,
 1272 P68_COI_Culex_conspirator,
 1273 P69_COI_Culex_conspirator,
 1274 P70_COI_Culex_sp,
 1275 P71_COI_Culex_lucifugus,
 1276 P72_COI_Culex_declarator,
 1277 P73_COI_Culex_nigripalpus,
 1278 P74_COI_Culex_spinosus,
 1279 P75_COI_Culex_sp,
 1280 P76_COI_Ochlerotatus_angustivittatus,
 1281 P77_COI_Psorophora_ferox,
 1282 SSJAD6020_13_Dixella,
 1283 TDWGB123_10_Aedimorphus_vexans,
 1284 TDWGB124_10_Hulecoeteomyia_japonica,
 1285 TDWGB125_10_Hulecoeteomyia_japonica,
 1286 TDWGB126_10_Ochlerotatus_sollicitans,
 1287 TDWGB127_10_Aedimorphus_vexans,
 1288 TDWGB129_10_Aedimorphus_vexans,
 1289 TDWGB130_10_Aedimorphus_vexans,
 1290 TDWGB131_10_Aedimorphus_vexans,
 1291 TDWGB133_10_Aedimorphus_vexans,
 1292 TDWGB705_10_Aedimorphus_vexans;
tree bestREP1 = [&U][!GarliScore -31760.308911][!GarliModel  S  2.753103  0.219034  0.019632  M1 r  0.14739 13.63178 0.20997 0.52709 2.20147 1.00000 e 0.36959 0.08463 0.02420 0.52157 a 0.92726 p 0.02624  M2 r  0.32557 4.67512 1.34700 0.26991 25.00186 1.00000 e 0.25000 0.25000 0.25000 0.25000 a 0.79060 p 0.43018  M3 r  1.96802 5.18198 1.16953 2.23403 1.42540 1.00000 e 0.14322 0.25007 0.16532 0.44139 a 0.51788 p 0.53809 ](1:0.38602419,(((1202:0.26486045,1201:0.13834162):0.04356924,(1204:0.11459022,1203:0.13054380):0.05875675):0.14691563,(((((((((((186:0.00000001,187:0.00000001):0.01972649,(((183:0.00000001,(181:0.00000001,(180:0.00000001,182:0.00000001):0.00000001):0.00000001):0.00000001,184:0.00000001):0.00000001,((179:0.00681238,(666:0.00000001,680:0.00000001):0.05705715):0.00554763,388:0.02309174):0.00526885):0.02604796):0.01196012,(((663:0.00000001,677:0.00000001):0.00000001,(((678:0.00000001,665:0.00000001):0.00146593,(662:0.00000001,679:0.00000001):0.00000001):0.01264611,387:0.00853878):0.00387016):0.00165808,664:0.00000001):0.04852582):0.05114725,(((393:0.00000001,394:0.00000001):0.00000001,(389:0.00000001,(391:0.00000001,390:0.00000001):0.00000001):0.00000001):0.00828860,(395:0.00000001,392:0.00000001):0.00445420):0.08004194):0.04357080,(((193:0.00000001,((((185:0.00000001,195:0.00000001):0.00000001,194:0.00261912):0.00377320,190:0.00000001):0.00000001,(192:0.00000001,191:0.00000001):0.00000001):0.00000001):0.00000001,(189:0.00000001,(196:0.00000001,188:0.00000001):0.00000001):0.00000001):0.17072362,411:0.14112239):0.05382287):0.01175530,((((((690:0.00000001,691:0.00000001):0.00420876,686:0.00000001):0.08316861,(((442:0.00000001,443:0.00000001):0.16544483,((571:0.00340872,(420:0.00000001,419:0.00000001):0.00000001):0.00000001,(418:0.00351802,(572:0.00680624,(216:0.00544211,706:0.00623097):0.00471811):0.00000001):0.00588286):0.10357680):0.06243588,((((((198:0.00670118,199:0.00233372):0.00832358,197:0.00763812):0.00774088,((644:0.00814540,(621:0.00203038,643:0.00401492):0.00000001):0.00364377,(458:0.00217568,624:0.00000001):0.00000001):0.00234946):0.00000001,((273:0.00563986,274:0.00000001):0.00000001,275:0.00000001):0.00550060):0.00222397,460:0.00896135):0.00000001,((((617:0.00375111,(615:0.00193830,((618:0.00196142,648:0.00189706):0.00000001,((650:0.00225710,((647:0.00195036,(614:0.00193966,623:0.00000001):0.00000001):0.00403731,(646:0.00877254,645:0.00172062):0.00224357):0.00215732):0.00197732,616:0.00371491):0.00000001):0.00000001):0.00000001):0.00182335,649:0.00000001):0.01014926,(459:0.03681873,(642:0.00314386,(((625:0.00000001,(638:0.00132827,(640:0.00000001,639:0.00447554):0.00138862):0.00000001):0.00000001,641:0.00257573):0.00282365,(637:0.00000001,622:0.00490760):0.00149547):0.00000001):0.00978983):0.00279703):0.00592826,((461:0.00297611,(619:0.00000001,457:0.00593767):0.00413711):0.00165664,620:0.00000001):0.00000001):0.00168628):0.06920995):0.01350245):0.04273253,((((239:0.03516236,(242:0.00000001,((240:0.00000001,441:0.00000001):0.00000001,241:0.00000001):0.00139194):0.01488158):0.01581712,((((474:0.00000001,428:0.00150414):0.00000001,667:0.00000001):0.00234740,681:0.00090438):0.03149696,((674:0.00000001,(659:0.00000001,660:0.00000001):0.00000001):0.00988601,(447:0.00000001,448:0.00000001):0.00811175):0.03862814):0.00789031):0.00698452,((((((((161:0.00000001,163:0.00000001):0.00660584,162:0.00384485):0.02053707,(((453:0.00333337,454:0.00195084):0.00394025,((((155:0.00153745,(484:0.00000001,483:0.00000001):0.00314162):0.00000001,151:0.00565177):0.00152386,148:0.00000001):0.00094860,((((455:0.00876733,((((149:0.00000001,478:0.00175189):0.00176855,(476:0.00315852,153:0.00349787):0.00203302):0.00176364,(144:0.00000001,(456:0.00000001,((480:0.00000001,147:0.00000001):0.00341175,146:0.00000001):0.00000001):0.00000001):0.00000001):0.00174468,479:0.00160586):0.00171536):0.00191874,(((145:0.00000001,481:0.00000001):0.00000001,477:0.00000001):0.00500014,156:0.00322718):0.00000001):0.00529447,150:0.00000001):0.00145572,(((485:0.00000001,(482:0.00387786,(154:0.00190401,(152:0.00000001,486:0.00000001):0.00184110):0.00000001):0.00189443):0.00223522,157:0.00524550):0.00207410,143:0.00634106):0.00405201):0.00611022):0.01034906):0.00000001,452:0.00286955):0.02779726):0.00639374,((696:0.00000001,(((158:0.00335111,((697:0.00150617,160:0.00322059):0.00000001,699:0.00154450):0.00154350):0.00000001,(695:0.00160651,698:0.00157912):0.00000001):0.00000001,159:0.00323009):0.00154250):0.00148233,694:0.00000001):0.01265736):0.02130506,(672:0.00126450,((475:0.00865136,(657:0.00000001,671:0.00290878):0.00145616):0.00153344,164:0.00000001):0.00314028):0.03490956):0.01044950,((((412:0.00000001,414:0.00000001):0.00000001,413:0.00000001):0.00000001,451:0.00323085):0.06234453,(((((234:0.00541251,425:0.00447029):0.00128284,((222:0.00000001,236:0.00000001):0.00000001,(((605:0.00000001,(604:0.00175652,((((((((435:0.00157806,437:0.00151701):0.00000001,438:0.00000001):0.00000001,609:0.00000001):0.01466986,(((228:0.00000001,((229:0.00184109,(224:0.00195838,223:0.00000001):0.00000001):0.00196751,((7:0.00193648,(9:0.00000001,((226:0.00199621,(227:0.00200396,(225:0.00197301,230:0.00000001):0.00000001):0.00000001):0.00197860,231:0.00000001):0.00000001):0.00000001):0.00000001,232:0.00201328):0.00000001):0.00381317):0.01016933,((598:0.00144200,((597:0.00143701,((613:0.00000001,626:0.00136960):0.00285124,627:0.00150802):0.00000001):0.00000001,436:0.00000001):0.00000001):0.00900630,(((628:0.00148978,599:0.00000001):0.00156862,434:0.00308957):0.00185200,(629:0.00170801,(612:0.00000001,432:0.00000001):0.00000001):0.00437442):0.00000001):0.00331528):0.00522150,(433:0.00159991,(((430:0.00000001,(601:0.00175967,631:0.00000001):0.00000001):0.00160577,(611:0.00000001,(630:0.00177446,600:0.00173395):0.00000001):0.00000001):0.00000001,610:0.00188561):0.00159820):0.00000001):0.00000001):0.00345397,(632:0.00000001,(431:0.00155657,602:0.00000001):0.00162399):0.00182556):0.00180502,(603:0.00191569,((607:0.00399400,608:0.00000001):0.00000001,(633:0.00189431,636:0.00191713):0.00000001):0.00000001):0.00000001):0.00169745,(634:0.00000001,429:0.00000001):0.00167987):0.00000001,(606:0.00000001,635:0.00189815):0.00000001):0.00000001):0.00387006):0.01204784,235:0.00408131):0.00320539,233:0.00297114):0.00000001):0.00000001):0.00181146,423:0.01508345):0.00115245,424:0.00156212):0.02396393,(687:0.00000001,692:0.00000001):0.04191541):0.01160002):0.01151217):0.01404608,(((((263:0.00000001,(271:0.00000001,272:0.00000001):0.00000001):0.00000001,262:0.00000001):0.00311518,(((655:0.00151178,(654:0.00148252,651:0.00000001):0.00000001):0.00847435,(270:0.00000001,(269:0.00000001,268:0.00000001):0.00000001):0.00256064):0.00186514,(283:0.00000001,((260:0.00000001,265:0.00000001):0.00000001,(261:0.00000001,(((279:0.00000001,653:0.00727823):0.00000001,(264:0.00000001,267:0.00000001):0.00000001):0.00000001,(259:0.00000001,266:0.00000001):0.00000001):0.00000001):0.00000001):0.00000001):0.00153950):0.00000001):0.00290806,(656:0.00000001,652:0.00144920):0.00880019):0.06485404,(450:0.00000001,(658:0.00568007,(673:0.00186649,(220:0.00000001,(280:0.00065387,(282:0.00000001,(((204:0.00000001,200:0.00000001):0.00000001,(202:0.00000001,(201:0.00000001,203:0.00171977):0.00000001):0.00000001):0.00000001,281:0.00000001):0.00176333):0.00317610):0.00985927):0.00187544):0.00000001):0.00185685):0.03574973):0.00000001):0.00809458,((675:0.00000001,683:0.00482859):0.02576866,((((668:0.00855500,(427:0.00199918,(446:0.00000001,(449:0.00192931,669:0.00197105):0.00000001):0.00000001):0.00352513):0.00286437,426:0.00000001):0.00000001,((247:0.00439649,((245:0.00000001,244:0.00432432):0.00431701,(246:0.00205799,(248:0.00905710,243:0.00204803):0.00000001):0.00000001):0.00000001):0.00429500,682:0.00210304):0.00411495):0.01345494,((237:0.01017907,238:0.00000001):0.10066790,(221:0.00293805,8:0.00000001):0.04185516):0.01419148):0.01433890):0.00078830):0.00288833):0.00843409,((((((((((973:0.00000001,1070:0.00347891):0.00156657,(((964:0.00000001,970:0.00000001):0.00000001,1069:0.00000001):0.00000001,958:0.00000001):0.00563333):0.00212047,975:0.01012755):0.00000001,(1071:0.00181002,((((((((835:0.00000001,847:0.00000001):0.00152150,((908:0.00000001,910:0.00000001):0.00000001,((913:0.00000001,((904:0.00000001,836:0.00000001):0.00000001,(((924:0.00000001,(911:0.00150859,676:0.00000001):0.00000001):0.00153273,909:0.00000001):0.00000001,((919:0.00000001,(917:0.00000001,((((922:0.00000001,444:0.00000001):0.00000001,841:0.00000001):0.00000001,(907:0.00000001,(((1082:0.00470570,(((566:0.00000001,930:0.00000001):0.00356391,((684:0.00006088,932:0.00788297):0.00506494,((936:0.00534147,(1081:0.00320574,((935:0.00628340,((421:0.00171351,422:0.00504962):0.00189790,((((507:0.00521555,954:0.00152640):0.00000001,(934:0.00480610,(963:0.00000001,564:0.00000001):0.01219231):0.00000001):0.00157981,929:0.00512777):0.00000001,565:0.00954321):0.00145430):0.00347175):0.00161293,1063:0.00845068):0.00000001):0.00166445):0.00000001,((926:0.00000001,927:0.00000001):0.00173874,(1062:0.00364050,((563:0.00000001,931:0.00000001):0.00374925,933:0.00185799):0.00000001):0.00178197):0.00000001):0.00000001):0.00000001):0.00523974,(937:0.01446235,928:0.00000001):0.00162099):0.00000001):0.01874147,851:0.00000001):0.00154136,((838:0.00000001,(554:0.00163704,(921:0.00000001,(((852:0.00000001,925:0.00000001):0.00000001,848:0.00000001):0.00000001,(843:0.00000001,(915:0.00000001,((849:0.00000001,(837:0.00000001,842:0.00000001):0.00000001):0.00000001,844:0.00156444):0.00154831):0.00000001):0.00000001):0.00000001):0.00000001):0.00000001):0.00000001,(1036:0.00000001,918:0.00000001):0.00000001):0.00000001):0.00000001):0.00000001):0.00000001,((((850:0.00000001,906:0.00000001):0.00000001,923:0.00159105):0.00155862,920:0.00000001):0.00000001,(845:0.00000001,1034:0.00000001):0.00000001):0.00000001):0.00000001):0.00000001):0.00000001,((905:0.00000001,(912:0.00000001,840:0.00000001):0.00000001):0.00000001,1035:0.00154266):0.00000001):0.00000001):0.00000001):0.00000001):0.00000001,((846:0.00000001,(1077:0.00135437,(977:0.00000001,976:0.00000001):0.00157527):0.00460738):0.00145554,(914:0.00000001,839:0.00000001):0.00000001):0.00000001):0.00000001):0.00000001):0.00151353,916:0.00000001):0.00729539,((1000:0.00881724,(((1149:0.00000001,1147:0.00000001):0.00000001,1148:0.00000001):0.00000001,559:0.00000001):0.00329039):0.00949515,((((990:0.00000001,((1007:0.00000001,(((1006:0.00000001,(555:0.00000001,(562:0.00000001,1011:0.00000001):0.00000001):0.00000001):0.00000001,993:0.00000001):0.00000001,((1008:0.00000001,1010:0.00000001):0.00000001,((996:0.00000001,997:0.00000001):0.00000001,(992:0.00171421,(1004:0.00000001,995:0.00000001):0.00000001):0.00000001):0.00000001):0.00000001):0.00000001):0.00000001,1003:0.00171429):0.00000001):0.00000001,991:0.00538864):0.00000001,((998:0.00000001,(994:0.00000001,999:0.00000001):0.00000001):0.00000001,(1012:0.00000001,1002:0.00000001):0.00000001):0.00000001):0.00174566,((1001:0.00000001,1009:0.00178176):0.00000001,1005:0.00000001):0.00000001):0.00990688):0.01916012):0.00268174,((557:0.00000001,661:0.00166517):0.00166561,(556:0.00177959,558:0.00000001):0.00000001):0.00776592):0.00912821,(965:0.00000001,968:0.00000001):0.00187692):0.00192070,1068:0.01089966):0.00184285,978:0.00178865):0.00000001):0.00000001):0.00182955,560:0.00000001):0.00000001,955:0.00000001):0.00179175,((961:0.00524061,972:0.00505489):0.00233601,(((1074:0.00000001,(561:0.00000001,(957:0.00000001,(969:0.00000001,(956:0.00562465,959:0.00170674):0.00000001):0.00000001):0.00000001):0.00000001):0.00000001,(960:0.00170815,((967:0.00000001,962:0.00000001):0.00000001,1078:0.00000001):0.00886655):0.00000001):0.00181859,(974:0.00176151,(966:0.00442615,(953:0.00175396,1075:0.00000001):0.00116993):0.00865529):0.00000001):0.00000001):0.00189429):0.02346715,((901:0.00000001,((1051:0.00000001,(((822:0.00000001,(858:0.00000001,(((1055:0.00489085,825:0.00162310):0.00000001,((854:0.00176623,(831:0.00000001,830:0.00000001):0.00000001):0.00173022,(820:0.00694973,((829:0.00000001,546:0.00000001):0.00162539,(856:0.00164756,(1060:0.00165695,862:0.00165718):0.00000001):0.00000001):0.00532286):0.00193964):0.00000001):0.00000001,(1039:0.00349861,((828:0.00000001,1058:0.00162268):0.00167486,853:0.00173942):0.00000001):0.00000001):0.00000001):0.00000001):0.00000001,((1066:0.00891555,814:0.00127235):0.00214940,((833:0.00000001,989:0.00000001):0.00173781,((((899:0.00329079,(1049:0.00000001,(670:0.00000001,1053:0.00000001):0.00000001):0.00000001):0.00171138,(1057:0.00512452,((544:0.00000001,900:0.00000001):0.00150739,987:0.00000001):0.00332919):0.00177645):0.00168541,(((986:0.00175943,((((834:0.00335355,((1047:0.00000001,(1048:0.00000001,1038:0.00000001):0.00000001):0.00000001,1086:0.00169405):0.00173325):0.00000001,(859:0.00181446,((1059:0.00000001,(405:0.00180154,826:0.00000001):0.00000001):0.00000001,(867:0.00177052,1061:0.00175501):0.00000001):0.00000001):0.00000001):0.00000001,((818:0.00000001,(857:0.00490219,(545:0.00000001,(815:0.00172811,988:0.00000001):0.00000001):0.00172046):0.00000001):0.00000001,861:0.00000001):0.00173324):0.00178133,(((824:0.00755001,819:0.00342361):0.00000001,1065:0.00704745):0.00185666,(1056:0.00202502,823:0.00371013):0.00177370):0.00000001):0.00000001):0.00177000,((547:0.00000001,(863:0.00355145,(1052:0.00526767,864:0.00745774):0.00000001):0.00000001):0.00000001,((((508:0.00000001,543:0.00000001):0.00000001,817:0.00000001):0.00000001,816:0.00342460):0.00171199,1067:0.00727797):0.00000001):0.00000001):0.00000001,548:0.00000001):0.00171056):0.00000001,((((((1045:0.00000001,(1037:0.00000001,1042:0.00000001):0.00000001):0.00000001,897:0.00000001):0.00000001,1085:0.00000001):0.00000001,1046:0.00167106):0.00341790,((827:0.00000001,(1064:0.00520112,(855:0.00301054,832:0.00481780):0.00330523):0.00000001):0.00000001,((821:0.00530518,869:0.00000001):0.00170551,(1041:0.00164204,(903:0.00000001,1044:0.00000001):0.00000001):0.00521808):0.00000001):0.00000001):0.00000001,(896:0.00164636,685:0.00535135):0.00000001):0.00000001):0.00171047):0.00000001):0.00173783):0.00170557,1050:0.00000001):0.00000001):0.00000001,1043:0.00000001):0.00000001):0.00000001,902:0.00000001):0.01158519):0.00648388,((((873:0.00000001,872:0.00000001):0.00000001,874:0.00000001):0.00000001,871:0.00000001):0.00295023,((((951:0.00000001,(((552:0.00311961,(949:0.00143535,947:0.00000001):0.00000001):0.00144249,(941:0.00290633,946:0.00000001):0.00000001):0.00142575,950:0.00000001):0.00000001):0.00000001,((940:0.00296976,1014:0.00269890):0.00141090,(((898:0.00000001,445:0.00000001):0.00000001,1054:0.00000001):0.00149857,((((((1076:0.00000001,((1079:0.00000001,971:0.00000001):0.00000001,(1072:0.00000001,1080:0.00000001):0.00000001):0.00000001):0.00152453,985:0.00000001):0.00000001,(943:0.00000001,984:0.00000001):0.00144839):0.00150654,948:0.00142583):0.00000001,(((868:0.00000001,981:0.00000001):0.00000001,979:0.00000001):0.00149341,865:0.00000001):0.00000001):0.00148119,((((870:0.00000001,1040:0.00000001):0.00000001,938:0.00000001):0.00000001,939:0.00000001):0.00000001,((553:0.00000001,(550:0.00000001,945:0.00147342):0.00000001):0.00000001,(895:0.00000001,866:0.00148078):0.00000001):0.00000001):0.00000001):0.00000001):0.00144073):0.00000001):0.00000001,((549:0.00000001,942:0.00000001):0.00144056,(((1013:0.00000001,944:0.00000001):0.00000001,(551:0.00000001,983:0.00000001):0.00000001):0.00000001,((860:0.00316905,(1073:0.00000001,982:0.00000001):0.00135796):0.00299987,952:0.00135237):0.00000001):0.00000001):0.00000001):0.00142499,980:0.00000001):0.00000001):0.00847070):0.01637290,((((889:0.00000001,540:0.00000001):0.00000001,((276:0.00000001,((((211:0.00301319,(93:0.00000001,542:0.00000001):0.00000001):0.00156222,(877:0.00314853,277:0.00425327):0.00165210):0.00326782,((1107:0.00322219,1108:0.00000001):0.00172749,1087:0.00352182):0.00195612):0.00172172,(((94:0.00000001,881:0.00000001):0.00000001,541:0.00000001):0.00351123,(888:0.00000001,879:0.00332791):0.00183828):0.00346703):0.00163189):0.00000001,95:0.00000001):0.00000001):0.00000001,((99:0.00000001,529:0.00000001):0.00000001,(((880:0.00329260,(129:0.00165586,(96:0.00000001,539:0.00000001):0.00000001):0.00000001):0.00168323,(1088:0.00000001,(((101:0.00000001,527:0.00000001):0.00394730,(528:0.00000001,100:0.00000001):0.00367775):0.00394246,((((((((882:0.00000001,890:0.00000001):0.00000001,885:0.00000001):0.00000001,(884:0.00000001,878:0.00000001):0.00000001):0.00000001,(278:0.00168132,(1092:0.00166169,883:0.00000001):0.00087835):0.00080961):0.00000001,813:0.00321642):0.00158033,876:0.00000001):0.00148719,(212:0.00506959,893:0.01154256):0.00000001):0.00163185,((1097:0.00312752,(((((526:0.00000001,102:0.00000001):0.00000001,1091:0.00000001):0.00000001,210:0.00161056):0.00000001,127:0.00574736):0.00161695,(812:0.00701102,(131:0.00617323,1089:0.00323356):0.00570976):0.00000001):0.00000001):0.00159938,((((525:0.00000001,103:0.00000001):0.00164506,(1090:0.00247406,130:0.00000001):0.00000001):0.00245607,((570:0.00175332,(1095:0.00163113,(((887:0.00000001,(126:0.00000001,1151:0.00000001):0.00000001):0.00000001,875:0.00000001):0.00000001,1096:0.00289414):0.00506338):0.00000001):0.00197909,(530:0.00000001,98:0.00000001):0.00178077):0.00167100):0.00161385,(97:0.00000001,531:0.00000001):0.00500960):0.00000001):0.00000001):0.00168321):0.00000001):0.00000001):0.00950748,((1132:0.00316680,((((1112:0.00366218,568:0.00000001):0.00209698,567:0.00194831):0.00389477,((569:0.00181381,((1113:0.00000001,1140:0.00000001):0.00000001,((((1121:0.00313195,((((1114:0.00000001,1111:0.00000001):0.00000001,1025:0.00000001):0.00000001,1118:0.00537626):0.00167117,((((((1031:0.00000001,((1022:0.00351083,1033:0.00000001):0.00171156,(1028:0.00000001,1030:0.00000001):0.00333303):0.00000001):0.00000001,((1128:0.00000001,1139:0.00000001):0.00000001,1125:0.00000001):0.00000001):0.00000001,(1032:0.00000001,(((1124:0.00000001,1109:0.00000001):0.00000001,1024:0.00000001):0.00000001,(1130:0.00000001,((1136:0.00171917,(1116:0.00000001,1016:0.00000001):0.00000001):0.00000001,(1141:0.00172660,1143:0.00000001):0.00000001):0.00000001):0.00000001):0.00000001):0.00360621):0.00000001,(1123:0.00171094,1137:0.00353920):0.00000001):0.00000001,(1120:0.00000001,1017:0.00000001):0.00530305):0.00169136,(1134:0.00169895,(1146:0.00163595,1084:0.00000001):0.00338372):0.00167846):0.00000001):0.00000001):0.00165510,(1021:0.00164910,((1019:0.00000001,1018:0.00000001):0.00000001,1117:0.00167852):0.00000001):0.00167030):0.00000001,(1119:0.00165808,1129:0.00340407):0.00000001):0.00169202,1023:0.00703000):0.00000001):0.00000001):0.00179412,((1122:0.00000001,(1133:0.00351324,1131:0.00166532):0.00000001):0.00000001,(1027:0.00168523,1110:0.00332771):0.00000001):0.00167931):0.00583317):0.00767377,((1020:0.00000001,(1115:0.00000001,((((1145:0.00350898,1127:0.00154385):0.00191032,1026:0.00167112):0.00000001,(((((1138:0.00000001,1135:0.00000001):0.00000001,1015:0.00000001):0.00000001,(1126:0.00000001,1150:0.00000001):0.00000001):0.00000001,1083:0.00000001):0.00000001,1142:0.00000001):0.00000001):0.00175908,1144:0.00174443):0.00000001):0.00000001):0.00000001,1029:0.00000001):0.00204073):0.00190661):0.01633495,((1100:0.00127740,1099:0.00000001):0.00704989,((((((174:0.00323871,(178:0.00000001,(537:0.00000001,104:0.00000001):0.00173034):0.00160974):0.00159076,((((113:0.00174173,124:0.00175720):0.00000001,(((168:0.00000001,1152:0.00000001):0.00000001,((((171:0.00000001,894:0.00000001):0.00000001,(535:0.00000001,119:0.00000001):0.00356559):0.00000001,((165:0.00000001,166:0.00000001):0.00000001,((((116:0.00346187,177:0.00325520):0.00000001,125:0.00000001):0.00000001,111:0.00167562):0.00000001,536:0.00000001):0.00000001):0.00000001):0.00000001,(115:0.00171009,((1102:0.00000001,(109:0.00155641,108:0.00000001):0.00000001):0.00154892,1105:0.00163311):0.00000001):0.00000001):0.00000001):0.00000001,((1103:0.00000001,(1104:0.00159613,((172:0.00161017,176:0.00353903):0.00000001,1101:0.00322735):0.00000001):0.00000001):0.00000001,118:0.00373015):0.00000001):0.00000001):0.00000001,(169:0.00163264,(((105:0.00000001,((110:0.00000001,(120:0.00000001,534:0.00000001):0.00158682):0.00158662,117:0.00000001):0.00153889):0.00000001,107:0.00153896):0.00000001,(112:0.00303541,167:0.00000001):0.00000001):0.00156192):0.00000001):0.00000001,173:0.00164911):0.00159600):0.00000001,(538:0.00000001,1106:0.00000001):0.00000001):0.00000001,(114:0.00169778,(121:0.00000001,533:0.00000001):0.00340303):0.00000001):0.00155746,(170:0.00159773,106:0.00000001):0.00000001):0.00159117,(123:0.00163027,(((532:0.00000001,122:0.00000001):0.00331417,128:0.00000001):0.00165231,175:0.00000001):0.00000001):0.00160783):0.00543941):0.00771249):0.01158530):0.00000001):0.00164827):0.00455864,(886:0.00186041,1098:0.00879450):0.00000001):0.02172091):0.03291560):0.00487899):0.01500102,((((209:0.00000001,(208:0.01467442,207:0.00038642):0.00788942):0.00734784,574:0.00517478):0.00295601,(415:0.00000001,573:0.00463387):0.02311258):0.00735008,416:0.00636689):0.10069148):0.03157112,(((384:0.00000001,386:0.00000001):0.00354717,385:0.00000001):0.11145083,(409:0.00000001,(((((206:0.00000001,205:0.00370310):0.01546321,410:0.04969639):0.01987666,407:0.00868837):0.00545503,406:0.00000001):0.00117701,408:0.00452553):0.00628655):0.18243786):0.02010036):0.03023558):0.02916998,((439:0.10556609,(287:0.17043505,(284:0.10364190,215:0.14120769):0.01632549):0.02683134):0.04414050,((((((57:0.00000001,54:0.00000001):0.00145680,58:0.00597400):0.00000001,(62:0.00000001,((53:0.00000001,(575:0.00000001,91:0.00265288):0.00929072):0.00147024,(65:0.00000001,64:0.00000001):0.00305689):0.00000001):0.00000001):0.00000001,63:0.00148984):0.00000001,(70:0.00000001,61:0.00141749):0.00147215):0.00454554,66:0.00000001):0.14165434):0.01499108):0.02635996,((((417:0.06657617,(250:0.00000001,(257:0.00384708,(((253:0.00414842,251:0.00720645):0.00000001,255:0.00000001):0.00190019,((252:0.00188983,((256:0.00361865,258:0.00179366):0.00000001,254:0.00000001):0.00000001):0.00181299,249:0.00844401):0.00000001):0.00000001):0.00424994):0.08321417):0.05130102,(892:0.00000001,891:0.00415182):0.12359212):0.00895418,(1093:0.00000001,1094:0.00949651):0.08921092):0.03702249,((400:0.01071212,((((404:0.00000001,397:0.00000001):0.00131217,(396:0.00000001,401:0.00125582):0.00129861):0.00000001,((399:0.00000001,398:0.00000001):0.00000001,403:0.00131718):0.00000001):0.00000001,402:0.00133668):0.02974430):0.28169466,(440:0.11387229,(((693:0.04971899,218:0.00000001):0.00000001,(688:0.00337446,217:0.00000001):0.00209832):0.21226625,219:0.09815732):0.02174026):0.06628771):0.00000001):0.01120526):0.02056306,(((285:0.00927555,286:0.00593434):0.12710030,(((288:0.00423664,213:0.00371511):0.00175325,214:0.00192275):0.03028881,289:0.05068874):0.07863273):0.03336031,((1205:0.02178363,6:0.00000001):0.09698284,(((810:0.00000001,(809:0.00388881,((811:0.00000001,808:0.00118186):0.00353918,(805:0.00000001,(804:0.00000001,(803:0.00000001,((801:0.00000001,806:0.00000001):0.00000001,802:0.00000001):0.00000001):0.00000001):0.00124212):0.00382887):0.00122093):0.00113889):0.00237279,807:0.00000001):0.10948333,(800:0.00000001,689:0.00536289):0.07332151):0.01465931):0.02604428):0.01927791):0.02280090,((((((719:0.15529262,(132:0.00000001,(757:0.00000001,(759:0.00000001,758:0.00000001):0.00000001):0.02774420):0.26670224):0.09676550,(((760:0.01877531,(768:0.01695108,763:0.00000001):0.00000001):0.10058672,767:0.18551777):0.07768629,(((769:0.00926981,762:0.00295280):0.05726243,(92:0.00000001,720:0.00000001):0.34660928):0.04037955,((741:0.00223152,(756:0.00189451,755:0.00755293):0.00000001):0.04064217,770:0.01096256):0.20538332):0.07700767):0.28785104):0.09457194,((726:0.25728839,(1200:0.07794753,(((85:0.00175608,84:0.00554953):0.00000001,69:0.00000001):0.00175565,(56:0.00000001,55:0.00000001):0.00000001):0.09146133):0.16961358):0.07232808,(45:0.16325149,(1209:0.23062963,5:0.18033230):0.04742297):0.03048102):0.02694818):0.05698174,((((1258:0.33283832,(((1259:0.17844869,(1255:0.18357734,(40:0.00000001,23:0.00194586):0.40659738):0.10644219):0.08111806,48:0.19587082):0.04799887,((((3:0.00000001,(13:0.00717104,12:0.00000001):0.00000001):0.00000001,36:0.00000001):0.12167220,37:0.10611910):0.06612092,22:0.17377176):0.02159014):0.00000001):0.05266936,10:0.31058052):0.07067776,((((748:0.00473565,(746:0.00000001,(747:0.00000001,742:0.00000001):0.00000001):0.00764479):0.00264071,749:0.00000001):0.00000001,((744:0.00000001,745:0.00000001):0.00668451,743:0.00000001):0.00227198):0.18400313,(733:0.00485291,(735:0.00000001,((736:0.00000001,((738:0.00000001,(732:0.00000001,739:0.00000001):0.00000001):0.00000001,737:0.00000001):0.00000001):0.01428845,(740:0.00131988,734:0.00000001):0.00117328):0.00153704):0.00072385):0.24754923):0.08524954):0.04023160,((796:0.00000001,1184:0.00000001):0.31823341,(((700:0.12826902,(1252:0.31484475,(27:0.00408775,(26:0.00201719,29:0.00000001):0.00000001):0.36574901):0.24849050):0.03201616,(702:0.11297896,(704:0.03881827,703:0.02471002):0.04657067):0.04880769):0.09035976,((((752:0.00324295,(761:0.00172130,753:0.00263863):0.00616355):0.00000001,(754:0.00629771,((766:0.00506618,750:0.00125909):0.03171481,751:0.00000001):0.00199578):0.00551253):0.10751053,701:0.22395921):0.06491174,((764:0.00248494,(765:0.00118429,771:0.00000001):0.00000001):0.08066421,((774:0.00000001,(715:0.00000001,((((710:0.00000001,709:0.00101887):0.00105047,716:0.00334069):0.00000001,(778:0.00000001,((((708:0.00109553,797:0.00124871):0.00000001,777:0.00220071):0.00000001,(711:0.00110266,(713:0.00103603,773:0.00122566):0.00114752):0.00000001):0.00000001,(776:0.00000001,712:0.00000001):0.00000001):0.00000001):0.00000001):0.00108527,714:0.00000001):0.00223706):0.00348701):0.03948157,(775:0.00186697,(779:0.00000001,780:0.00000001):0.00000001):0.03150315):0.04245584):0.14297805):0.02576184):0.05145337):0.00000001):0.08447787):0.04286182,(((((1189:0.00338397,(1190:0.00000001,1188:0.00000001):0.00000001):0.00331488,1187:0.01046734):0.08329936,((1185:0.00793587,1186:0.00000001):0.07294397,1208:0.11911747):0.06129469):0.06827459,(722:0.07544403,(1191:0.07810978,((((1257:0.00000001,1256:0.00000001):0.00534610,(25:0.00570170,(21:0.00427673,18:0.00000001):0.00000001):0.00057372):0.00392557,1281:0.00000001):0.05097877,24:0.04199081):0.01871599):0.01796058):0.05154195):0.10653199,((((523:0.00450540,((524:0.00207561,521:0.00000001):0.00199359,522:0.00000001):0.00000001):0.02129123,(1159:0.00596583,(((((((1290:0.00194785,(138:0.00765901,1178:0.00086397):0.00293585):0.00000001,(1291:0.00183436,((((1177:0.00180362,1158:0.00539806):0.00180702,1157:0.00339229):0.00000001,(1287:0.00757173,1170:0.00530806):0.00016578):0.00176575,(137:0.00172365,(1289:0.00168233,(1160:0.00167238,(52:0.00358951,140:0.00000001):0.00167542):0.00000001):0.00000001):0.00171388):0.00187319):0.00000001):0.00000001,67:0.00000001):0.00189870,((90:0.00000001,(59:0.00192148,(1161:0.00194371,1156:0.00000001):0.00000001):0.00191639):0.00186012,1179:0.00000001):0.00000001):0.00183108,(87:0.00183551,(1288:0.00375113,139:0.00000001):0.00000001):0.00000001):0.00185583,88:0.00551108):0.00000001,((50:0.00398044,(((1292:0.00375260,(1169:0.00543229,89:0.00000001):0.00000001):0.00182796,68:0.00184646):0.00185964,136:0.00595577):0.00000001):0.00000001,(86:0.00190767,1283:0.00189471):0.00000001):0.00000001):0.00000001):0.01106094):0.08236492,((((332:0.00000001,346:0.00000001):0.00000001,350:0.00000001):0.00000001,(330:0.00000001,((312:0.00000001,(323:0.00000001,(((373:0.00000001,(325:0.00000001,(371:0.00000001,((319:0.00000001,(318:0.00000001,(316:0.00000001,(317:0.00000001,(375:0.00000001,((((512:0.00000001,489:0.00000001):0.00000001,518:0.00000001):0.00000001,((347:0.00000001,(((((379:0.00000001,(517:0.00113334,516:0.00000001):0.00113710):0.00000001,467:0.00000001):0.00000001,377:0.00000001):0.00000001,494:0.00000001):0.00000001,((513:0.00000001,((((381:0.00000001,(((376:0.00000001,47:0.00119840):0.00000001,372:0.00138130):0.00000001,380:0.00000001):0.00000001):0.00000001,(471:0.00000001,309:0.00000001):0.00000001):0.00112415,1155:0.00000001):0.00000001,(505:0.00000001,(((((520:0.00000001,497:0.00000001):0.00000001,(493:0.00000001,329:0.00000001):0.00000001):0.00000001,321:0.00000001):0.00000001,((514:0.00000001,506:0.00000001):0.00000001,378:0.00000001):0.00000001):0.00000001,((462:0.00000001,466:0.00000001):0.00000001,((322:0.00130323,(463:0.00000001,328:0.00000001):0.00000001):0.00000001,(((464:0.00000001,324:0.00000001):0.00000001,511:0.00000001):0.00000001,320:0.00000001):0.00000001):0.00000001):0.00000001):0.00000001):0.00114826):0.00000001):0.00000001,310:0.00117446):0.00000001):0.00000001):0.00000001,((501:0.00000001,1153:0.00000001):0.00000001,383:0.00596830):0.00000001):0.00000001):0.00000001,(((((331:0.00000001,343:0.00000001):0.00000001,(345:0.00000001,290:0.00000001):0.00000001):0.00000001,(519:0.00115482,470:0.00000001):0.00000001):0.00000001,311:0.00000001):0.00000001,((349:0.00000001,488:0.00000001):0.00000001,(1154:0.00000001,(((326:0.00126031,(((((333:0.00000001,351:0.00000001):0.00000001,(342:0.00000001,(354:0.00000001,352:0.00000001):0.00000001):0.00000001):0.00000001,((344:0.00000001,469:0.00000001):0.00000001,((353:0.00000001,348:0.00000001):0.00000001,355:0.00000001):0.00000001):0.00000001):0.00113515,315:0.00000001):0.00000001,465:0.00000001):0.00000001):0.00000001,327:0.00000001):0.00000001,((509:0.00000001,498:0.00000001):0.00000001,503:0.00000001):0.00113624):0.00000001):0.00000001):0.00000001):0.00000001):0.00000001):0.00000001):0.00000001):0.00000001):0.00000001):0.00000001,374:0.00000001):0.00000001):0.00000001):0.00000001):0.00000001,314:0.00000001):0.00000001,313:0.00000001):0.00000001):0.00000001):0.00000001,468:0.00000001):0.00000001):0.00113550):0.24129428,(582:0.00000001,(((((((301:0.00000001,303:0.00000001):0.00000001,((576:0.00000001,357:0.00000001):0.00000001,359:0.00175551):0.00000001):0.00000001,382:0.00000001):0.00000001,358:0.00181253):0.00135841,((((366:0.00000001,356:0.00173526):0.00000001,((369:0.00000001,361:0.00000001):0.00000001,(363:0.00000001,(370:0.00000001,364:0.03399721):0.00179788):0.00000001):0.00000001):0.00000001,49:0.00000001):0.00000001,362:0.00169754):0.00134514):0.00153373,((((304:0.00000001,(583:0.00000001,((581:0.00000001,707:0.00120873):0.00000001,(305:0.00000001,368:0.00000001):0.00000001):0.00000001):0.00000001):0.00000001,367:0.00000001):0.00154328,365:0.00000001):0.00000001,360:0.00494844):0.01335736):0.00246310,306:0.00000001):0.00000001):0.10512909):0.08070418):0.04696221,((((1194:0.20553701,((1207:0.16162367,(1192:0.00196065,1193:0.00000001):0.22758394):0.05433394,(1253:0.00769170,1254:0.00306581):0.15104874):0.03514131):0.02657894,((592:0.00000001,(593:0.00000001,((334:0.00000001,((588:0.00000001,(590:0.00000001,(589:0.00000001,((((594:0.00000001,596:0.00000001):0.00152559,1284:0.00193337):0.00377016,292:0.00000001):0.00284027,591:0.00154290):0.00000001):0.00000001):0.00000001):0.00000001,291:0.00000001):0.00000001):0.00143164,((1168:0.00000001,1285:0.00000001):0.00000001,(1167:0.00000001,595:0.00000001):0.00000001):0.00000001):0.00147280):0.00150752):0.00000001,((1165:0.00000001,1164:0.00000001):0.00000001,(1162:0.00000001,(1176:0.00000001,(1166:0.00000001,1163:0.00000001):0.00000001):0.00000001):0.00000001):0.00000001):0.20654620):0.01521142,(721:0.11149603,((17:0.00000001,(19:0.00265238,28:0.00337074):0.01131547):0.08820186,((1195:0.17351302,(1196:0.01770649,(1286:0.00000001,(81:0.00200907,(83:0.00000001,82:0.00000001):0.00000001):0.00407833):0.02769622):0.12623010):0.00176221,((1198:0.00162249,(1197:0.00000001,1199:0.00000001):0.00000001):0.08650651,(1280:0.00000001,(1206:0.01194739,2:0.00255528):0.00409378):0.06351659):0.01961746):0.01836682):0.01201104):0.01391443):0.01862911,((772:0.01995419,(11:0.00348425,(20:0.02542153,46:0.00729238):0.00226076):0.02667985):0.04640476,(729:0.00000001,728:0.00000001):0.08027240):0.00100197):0.01139327):0.03546255):0.06042585):0.03169420,((((782:0.00000001,781:0.00000001):0.08458868,(789:0.00000001,((718:0.01146667,(785:0.00167467,((717:0.00000001,(786:0.00160953,793:0.00162142):0.00000001):0.00000001,783:0.00155511):0.00164222):0.00091990):0.00637515,(((795:0.00000001,784:0.00000001):0.00000001,(788:0.00165322,(792:0.00167662,(787:0.00694473,(791:0.00326698,790:0.00298242):0.00326881):0.00000001):0.00000001):0.00166302):0.00000001,794:0.00327734):0.00169084):0.00169081):0.03872171):0.13742656,((307:0.08053268,((((799:0.00000001,(((585:0.00000001,(579:0.00000001,(473:0.00000001,((299:0.00000001,295:0.00000001):0.00000001,(298:0.00000001,((294:0.00000001,((297:0.00000001,302:0.00000001):0.00000001,296:0.00000001):0.00000001):0.00000001,(300:0.00000001,((((((487:0.00000001,499:0.00000001):0.00000001,(500:0.00000001,510:0.00000001):0.00000001):0.00000001,((504:0.00000001,490:0.00000001):0.00000001,580:0.00000001):0.00000001):0.00000001,502:0.00000001):0.00174267,(((42:0.00000001,((((340:0.00000001,341:0.00000001):0.00000001,339:0.00000001):0.00000001,338:0.00000001):0.00000001,((335:0.00000001,337:0.00000001):0.00000001,((336:0.00172500,44:0.00000001):0.00000001,43:0.00000001):0.00000001):0.00000001):0.00000001):0.00000001,(492:0.00000001,491:0.00000001):0.00000001):0.00000001,((495:0.00000001,496:0.00000001):0.00091844,515:0.00178896):0.00082000):0.00000001):0.00168608,293:0.00000001):0.00000001):0.00000001):0.00000001):0.00000001):0.00000001):0.00000001):0.00000001):0.00000001,577:0.00000001):0.00000001,587:0.00000001):0.00000001):0.00000001,586:0.00000001):0.00000001,((584:0.00000001,578:0.00000001):0.00000001,705:0.00000001):0.00000001):0.00752111,308:0.00817126):0.07051967):0.01763101,(((((725:0.11759887,(((((1217:0.00000001,1221:0.00190040):0.00000001,(1222:0.00189810,(1224:0.00000001,1219:0.00000001):0.00000001):0.00000001):0.00000001,1223:0.00000001):0.00390841,(1213:0.00000001,1234:0.00000001):0.00000001):0.00185638,(1225:0.00000001,1218:0.00000001):0.00000001):0.01361129):0.00249352,727:0.12715394):0.00721436,(1181:0.09420303,(1277:0.00000001,((((1183:0.00665183,1273:0.00000001):0.00000001,1227:0.01070323):0.00215044,(16:0.00000001,(((1267:0.00244772,(((1274:0.00000001,1270:0.00000001):0.00778764,((1238:0.00000001,(1233:0.00000001,(1236:0.00000001,((((1276:0.00000001,14:0.00000001):0.00000001,1214:0.00000001):0.00000001,((1265:0.00000001,1210:0.00000001):0.00000001,4:0.00206246):0.00000001):0.00000001,(39:0.00000001,(1212:0.00000001,1226:0.00000001):0.00000001):0.00000001):0.00000001):0.00000001):0.00000001):0.00000001,((1220:0.00000001,1216:0.00000001):0.00000001,1231:0.00000001):0.01467339):0.00362027):0.00509512,(724:0.00726111,1229:0.01317298):0.00253878):0.00000001):0.00218504,(38:0.00000001,1211:0.00000001):0.00000001):0.00212995,((41:0.00831140,33:0.00000001):0.00000001,30:0.00000001):0.00000001):0.00000001):0.00214287):0.00263047,(34:0.00314564,31:0.00000001):0.00161506):0.01002026):0.00943084):0.01664447):0.00593260,((((798:0.01920979,730:0.02415042):0.02261155,(1182:0.01871374,(32:0.00586622,(15:0.00000001,35:0.00000001):0.00002274):0.02247706):0.04317534):0.01347553,((1278:0.00000001,1279:0.00000001):0.05617242,(73:0.09096589,(((74:0.00188724,((76:0.00205130,(60:0.00188051,((((1171:0.00000001,((1175:0.00000001,(72:0.00172004,79:0.00000001):0.00000001):0.00000001,1174:0.00189019):0.00182208):0.00000001,1172:0.00000001):0.00000001,((1173:0.00213329,(51:0.00000001,75:0.00000001):0.00000001):0.00000001,80:0.00443209):0.00199049):0.00000001,77:0.00000001):0.00000001):0.00000001):0.00000001,78:0.00000001):0.00000001):0.00262277,71:0.00000001):0.00288691,135:0.00221767):0.00619818):0.00980636):0.01305337):0.01130709,1230:0.06972624):0.01808870):0.00239259,((1232:0.00186423,((1237:0.00000001,(1215:0.00000001,1235:0.00000001):0.00000001):0.00869272,(723:0.00000001,731:0.00215728):0.00422310):0.00687679):0.00223995,1228:0.00000001):0.05425633):0.02814946):0.07357232):0.01683189,((((1244:0.00422672,(1263:0.00000001,(1266:0.00125267,(1275:0.00265081,(1271:0.00000001,1246:0.00000001):0.00000001):0.00000001):0.00124588):0.00525636):0.04144127,((1264:0.00545167,(1242:0.00360762,(1241:0.00000001,(1248:0.00626417,(1260:0.00156870,1243:0.00000001):0.00000001):0.00171997):0.02565765):0.00146553):0.00787267,(1251:0.00000001,1250:0.00000001):0.00194978):0.17489798):0.02038603,(1180:0.16489744,((1268:0.12046229,1249:0.08439973):0.01781669,(((1240:0.00000001,(1245:0.00000001,1239:0.00275876):0.00131803):0.02170478,1247:0.05793149):0.11542026,1261:0.04758198):0.05097824):0.02173361):0.00377503):0.01497682,((1269:0.00000001,1262:0.00000001):0.01700094,1272:0.01313665):0.06024494):0.06323791):0.04444684):0.07665530):0.08722132,1282:0.21919880):0.04406277):0.05345247,(133:0.20315102,(142:0.20451727,(141:0.35859036,(472:0.21478575,134:0.13804027):0.16320342):0.10512857):0.41010643):0.11065351);
end;
[
 S  2.753103  0.219034  0.019632  M1 r  0.14739 13.63178 0.20997 0.52709 2.20147 1.00000 e 0.36959 0.08463 0.02420 0.52157 a 0.92726 p 0.02624  M2 r  0.32557 4.67512 1.34700 0.26991 25.00186 1.00000 e 0.25000 0.25000 0.25000 0.25000 a 0.79060 p 0.43018  M3 r  1.96802 5.18198 1.16953 2.23403 1.42540 1.00000 e 0.14322 0.25007 0.16532 0.44139 a 0.51788 p 0.53809 
]
